# Supplementary material for: Comparative transcriptional analysis of hop responses to infection with Verticillium nonalfalfae
Source: Plant Cell Rep. 2017 Jul 11;36(10):1599–613. doi: 10.1007/s00299-017-2177-1 (PMC5602066; doi:10.1007/s00299-017-2177-1)
Supplement: Supplementary file 2 — Online Resource 2: List of DEGs for each cultivar-tissue combination. This file is an XLSX spreadsheet containing the DEGs (p adj. < 0.05) for each cultivar-tissue combination in separate sheets. For roots of the resistant cultivar, the top 100 DEGs are given, although some have p adj. > 0.05 (those are greyed out). The report tables contain HopBase IDs, TAIR IDs and descriptions of the best TAIR10 blastx hits, Entrez IDs and a description of the best NCBI nr blastx hits, assigned GO and GO Slim terms and KEGG pathways, DEG ranks and p adj. values determined by FunPat and log2FC values for each time point (colour-coded in heat-plot fashion for easier review). Supplementary material 2 (XLSX 1410 kb) [file 299_2017_2177_MOESM2_ESM.xlsx]

## Sheet: resistant - shoot
HopBase ID	TAIR ID	TAIR description	Entrez ID	Blast2GO description	GO Terms	GO Slim Terms	KEGG pathways	rank (FunPat)	padj. (FunPat)	log2 FC 6 dpi	log2 FC 12 dpi	log2 FC 18 dpi	log2 FC 30 dpi
HL.SW.v1.0.G018389	AT3G15353	metallothionein 3	255569714	metallothionein-like protein	metal ion binding	binding		0	0	0.837048	0.169705	1.63988	-0.199192
HL.SW.v1.0.G007127	AT5G33370	GDSL-like Lipase/Acylhydrolase superfamily protein	703120823	li-tolerant lipase 1 isoform 1	hydrolase activity, acting on ester bonds; response to lithium ion; response to salicylic acid; hyperosmotic salinity response	response to abiotic stimulus; response to stress; hydrolase activity		1	0	-5.44015	-6.24669	-5.32413	-1.87585
HL.SW.v1.0.G018902	AT1G67090	ribulose bisphosphate carboxylase small chain 1A	3914585	ribulose bisphosphate carboxylase small chloroplastic-like	reductive pentose-phosphate cycle; ribulose-bisphosphate carboxylase activity; monooxygenase activity; photorespiration; chloroplast ribulose bisphosphate carboxylase complex; glyoxylate metabolic process	carbohydrate metabolic process; catalytic activity; photosynthesis; biosynthetic process; plastid	Glyoxylate and dicarboxylate metabolism; Carbon fixation in photosynthetic organisms; Metabolic pathways; Carbon metabolism	2	0	-0.720107	-0.376055	-0.0640124	-1.18532
HL.SW.v1.0.G013551	AT3G63170	Chalcone-flavanone isomerase family protein	394986657	fatty-acid-binding protein 1-like	intramolecular lyase activity	catalytic activity		3	0	-4.12404	-4.24316	-12.1924	-2.07357
HL.SW.v1.0.G004336	AT2G42690	alpha/beta-Hydrolases superfamily protein	703129637	phospholipase a1-iidelta	response to stimulus; lipid metabolic process; cellular biosynthetic process; organic substance biosynthetic process; single-organism cellular process; single-organism biosynthetic process; hydrolase activity	lipid metabolic process; biosynthetic process; cellular process; hydrolase activity		4	0	-5.03917	-4.33913	-6.82785	-9.04888
HL.SW.v1.0.G025162	AT5G06860	polygalacturonase inhibiting protein 1	218668428	polygalacturonase-inhibiting protein				5	0	-3.56204	-3.51517	-8.74056	-8.68525
HL.SW.v1.0.G017076	AT1G24020	MLP-like protein 423	703113911	mlp-like protein 423	defense response; response to biotic stimulus; chloroplast; membrane; mRNA modification	response to biotic stimulus; membrane; nucleobase-containing compound metabolic process; response to stress; plastid		6	0	-4.67857	-6.06636	-11.3769	-6.83644
HL.SW.v1.0.G030386	AT5G45670	GDSL-like Lipase/Acylhydrolase superfamily protein	734329791	gdsl esterase lipase	hydrolase activity, acting on ester bonds	hydrolase activity		7	0	-2.16246	-3.20519	-5.98137	-2.86458
HL.SW.v1.0.G009568	AT2G45970	cytochrome P450, family 86, subfamily A, polypeptide 8	703071664	cytochrome p450 86a2	iron ion binding; heme binding; fatty acid metabolic process; alkane 1-monooxygenase activity; aromatase activity	catalytic activity; lipid metabolic process; binding; cellular process	Cutin, suberine and wax biosynthesis; Metabolic pathways	8	0	-3.87433	-7.54255	-10.5519	-7.88876
HL.SW.v1.0.G036920	AT1G24020	MLP-like protein 423	703113911	mlp-like protein 423	response to biotic stimulus; defense response	response to biotic stimulus; response to stress		9	0	-3.41139	-4.04117	-4.93815	-1.98836
HL.SW.v1.0.G015902	AT5G45950	GDSL-like Lipase/Acylhydrolase superfamily protein	703118155	gdsl esterase lipase at5g45950	hydrolase activity, acting on ester bonds; very long-chain fatty acid metabolic process; cuticle development	multicellular organism development; lipid metabolic process; cellular process; hydrolase activity		10	0	-3.87921	-3.21452	-11.5681	-7.91721
HL.SW.v1.0.G013555	AT5G13930	Chalcone and stilbene synthase family protein	20140363	valerophenone partial	phloroisovalerophenone synthase activity; biosynthetic process	biosynthetic process; transferase activity	Flavonoid biosynthesis; Metabolic pathways; Biosynthesis of secondary metabolites; Circadian rhythm - plant	11	0	-4.29303	-4.17204	-5.93573	-2.88342
HL.SW.v1.0.G006074	AT2G10940	Bifunctional inhibitor/lipid-transfer protein/seed storage 2S albumin superfamily protein	703075877	kda proline-rich				12	0	-3.90441	-2.18524	-4.7013	-2.50969
HL.SW.v1.0.G027204	AT1G29670	GDSL-like Lipase/Acylhydrolase superfamily protein	703093985	gdsl esterase lipase	hydrolase activity, acting on ester bonds	hydrolase activity		13	0	-2.43531	-3.53197	-4.48524	-3.48163
HL.SW.v1.0.G008723	AT1G12090	extensin-like protein	703111379	14 kda proline-rich				14	0	-5.4349	-2.43221	-10.2171	-8.24357
HL.SW.v1.0.G006740	AT1G24020	MLP-like protein 423	703113911	mlp-like protein 423	response to biotic stimulus; defense response	response to biotic stimulus; response to stress		15	0	-4.31889	-4.66159	-10.6736	-7.15584
HL.SW.v1.0.G026004	AT4G35160	O-methyltransferase family protein	727924629	trans-resveratrol di-o-methyltransferase-like	methyltransferase activity	transferase activity		16	0	-5.28629	-3.0451	-5.31088	-1.46192
HL.SW.v1.0.G021375	AT1G75040	pathogenesis-related gene 5	703107744	thaumatin-like protein precursor				17	0	1.85841	1.56728	3.604	5.20657
HL.SW.v1.0.G007128	AT5G33370	GDSL-like Lipase/Acylhydrolase superfamily protein	694410248	gdsl esterase lipase at5g33370-like	hydrolase activity, acting on ester bonds	hydrolase activity		18	0	-7.56161	-4.8516	-4.00102	-1.98193
HL.SW.v1.0.G018344				---NA---				19	0	-1.34767	-3.19365	-5.10929	-2.76842
HL.SW.v1.0.G028917	AT5G41070	dsRNA-binding protein 5	703154399	-binding protein 3 isoform 1				20	0	-4.16396	-3.22511	-7.15466	-0.609822
HL.SW.v1.0.G009955	AT5G50400	purple acid phosphatase 27	703128193	inactive purple acid phosphatase 27	protein dephosphorylation; metal ion binding; acid phosphatase activity; riboflavin metabolic process; hexachlorocyclohexane metabolic process	cellular protein modification process; binding; hydrolase activity		21	0	-1.84215	-4.18711	-7.80928	-7.70516
HL.SW.v1.0.G032269	AT5G53390	O-acyltransferase (WSD1-like) family protein	596027489	o-acyltransferase wsd1-like	diacylglycerol O-acyltransferase activity; glycerolipid biosynthetic process; acyl-carrier-protein biosynthetic process	protein metabolic process; lipid metabolic process; biosynthetic process; transferase activity; cellular process		22	0	-5.72826	-3.76423	-5.20703	-1.85788
HL.SW.v1.0.G020154	AT5G06860	polygalacturonase inhibiting protein 1	703156192	polygalacturonase-inhibiting protein				23	0	-3.00562	-2.90339	-4.22227	-2.21047
HL.SW.v1.0.G000278	AT5G43580	Serine protease inhibitor, potato inhibitor I-type family protein	470104093	inhibitor of trypsin and hageman	negative regulation of endopeptidase activity; proteolysis	protein metabolic process; cellular process; hydrolase activity		24	0	3.46524	2.04928	1.49474	7.71159
HL.SW.v1.0.G005352	AT3G57270	beta-1,3-glucanase 1	703076038	glucan endo- -beta- basic isoform-like	carbohydrate metabolic process; hydrolase activity, hydrolyzing O-glycosyl compounds	carbohydrate metabolic process; hydrolase activity		25	0	2.11002	2.00182	5.92416	1.04563
HL.SW.v1.0.G034757	AT5G02540	NAD(P)-binding Rossmann-fold superfamily protein	703156641	short-chain dehydrogenase tic chloroplastic-like	protochlorophyllide reductase activity; chlorophyll biosynthetic process; photosynthesis, dark reaction	carbohydrate metabolic process; catalytic activity; photosynthesis; biosynthetic process		26	0	-2.05295	-3.14723	-10.1347	-5.04184
HL.SW.v1.0.G022760	AT3G04720	pathogenesis-related 4	697121651	pathogenesis-related protein p2	defense response to fungus; extracellular region; defense response to bacterium; cell wall	response to biotic stimulus; response to external stimulus; cell wall; extracellular region; response to stress		27	0	1.20474	2.47514	3.98822	4.01708
HL.SW.v1.0.G046084	AT2G42840	protodermal factor 1	703120769	protodermal factor 1-like				28	0	-4.31705	-2.67678	-2.8597	-1.82271
HL.SW.v1.0.G010555	AT2G27385	Pollen Ole e 1 allergen and extensin family protein	703120017	hypothetical protein L484_016297				29	0	-5.68119	-3.47396	-6.01568	-6.06783
HL.SW.v1.0.G029786	AT1G33811	GDSL-like Lipase/Acylhydrolase superfamily protein	703112373	gdsl esterase lipase at1g33811	hydrolase activity, acting on ester bonds	hydrolase activity		30	0	-9.38913	-5.37213	-9.83658	-6.89483
HL.SW.v1.0.G004658	AT2G13810	AGD2-like defense response protein 1	703135402	ll-diaminopimelate aminotransferase	pyridoxal phosphate binding; lysine biosynthetic process via diaminopimelate; L,L-diaminopimelate aminotransferase activity	biosynthetic process; binding; transferase activity; cellular process	Lysine biosynthesis; Metabolic pathways; Biosynthesis of secondary metabolites; Biosynthesis of amino acids	31	0	3.03398	4.26557	6.30227	4.12476
HL.SW.v1.0.G024381	AT5G23940	HXXXD-type acyl-transferase family protein	590673007	bahd acyltransferase dcr-like	cytoplasm; cutin biosynthetic process; localization; trichome morphogenesis; anthranilate N-benzoyltransferase activity	cytoplasm; cellular component organization; cell differentiation; anatomical structure morphogenesis; biosynthetic process; transferase activity		32	0	-5.13967	-3.89486	-3.29566	-1.64126
HL.SW.v1.0.G007154	AT4G36250	aldehyde dehydrogenase 3F1	703121475	aldehyde dehydrogenase family 3 member f1	cellular aldehyde metabolic process; aldehyde dehydrogenase [NAD(P)+] activity; gluconeogenesis; glycolytic process; histidine metabolic process; L-phenylalanine metabolic process; tyrosine metabolic process	carbohydrate metabolic process; generation of precursor metabolites and energy; catalytic activity; catabolic process; biosynthetic process; nucleobase-containing compound metabolic process	Glycolysis / Gluconeogenesis; Pentose and glucuronate interconversions; Ascorbate and aldarate metabolism; Fatty acid degradation; Valine, leucine and isoleucine degradation; Lysine degradation; Arginine and proline metabolism; Histidine metabolism; Tryptophan metabolism; beta-Alanine metabolism; Glycerolipid metabolism; Pyruvate metabolism; Limonene and pinene degradation; Metabolic pathways; Bi…	33	0	-4.49539	-4.16187	-6.57742	-2.00572
HL.SW.v1.0.G023951	AT5G43580	Serine protease inhibitor, potato inhibitor I-type family protein	470104093	inhibitor of trypsin and hageman	response to wounding; serine-type endopeptidase inhibitor activity; proteolysis	protein metabolic process; enzyme regulator activity; response to stress; cellular process; hydrolase activity		34	0	3.64918	2.36632	2.94228	5.83204
HL.SW.v1.0.G021701	AT5G43580	Serine protease inhibitor, potato inhibitor I-type family protein	470104093	serine protease inhibitor	response to wounding; serine-type endopeptidase inhibitor activity; proteolysis	protein metabolic process; enzyme regulator activity; response to stress; cellular process; hydrolase activity		35	0	3.21972	1.63963	3.73389	7.60091
HL.SW.v1.0.G014330	AT2G04570	GDSL-like Lipase/Acylhydrolase superfamily protein	703151867	gdsl esterase lipase at2g04570-like	hydrolase activity, acting on ester bonds	hydrolase activity		36	0	-2.57657	-3.83279	-6.07908	-1.72504
HL.SW.v1.0.G015232	AT3G50980	dehydrin xero 1	84314116	dehydrin dh1a	response to stimulus	biological_process		37	0	4.5057	5.41362	4.28582	0.679707
HL.SW.v1.0.G046156	AT1G62500	Bifunctional inhibitor/lipid-transfer protein/seed storage 2S albumin superfamily protein	703089096	kda proline-rich protein				38	0	-4.21289	-1.97188	-10.6459	-0.945881
HL.SW.v1.0.G009717	AT1G11600	cytochrome P450, family 77, subfamily B, polypeptide 1	764605936	cytochrome p450 77a1	heme binding; oxidoreductase activity, acting on paired donors, with incorporation or reduction of molecular oxygen; monooxygenase activity; iron ion binding; plasma membrane	catalytic activity; binding; plasma membrane		39	0	-4.95958	-5.72036	-9.86692	-5.27651
HL.SW.v1.0.G028737	AT5G25460	Protein of unknown function, DUF642	568821923	PREDICTED: uncharacterized protein LOC102618171	plant-type cell wall	cell wall		40	0	-3.00945	-4.08588	-6.94868	-6.06783
HL.SW.v1.0.G034459	AT4G14746	CONTAINS InterPro DOMAIN/s: EGF-like (InterPro:IPR006210); Has 259 Blast hits to 234 proteins in 55 species: Archae - 0; Bacteria - 0; Metazoa - 184; Fungi - 0; Plants - 69; Viruses - 0; Other Eukaryotes - 6 (source: NCBI BLink).	645222620	PREDICTED: uncharacterized protein LOC103318622				41	0	2.7702	2.62854	3.97493	3.61166
HL.SW.v1.0.G030451	AT5G24080	Protein kinase superfamily protein	703134739	g-type lectin s-receptor-like serine threonine-protein kinase at5g24080	carbohydrate binding; recognition of pollen; ATP binding; protein serine/threonine kinase activity; serine family amino acid metabolic process	nucleotide binding; pollen-pistil interaction; cellular protein modification process; carbohydrate binding; kinase activity		42	0	5.04017	4.36274	2.14126	3.69207
HL.SW.v1.0.G001647	AT5G24090	chitinase A	566253335	acidic endochitinase-like	carbohydrate metabolic process; hydrolase activity, hydrolyzing O-glycosyl compounds	carbohydrate metabolic process; hydrolase activity	Amino sugar and nucleotide sugar metabolism; Metabolic pathways	43	0	1.38492	1.69695	5.69281	4.6728
HL.SW.v1.0.G001624	AT5G20630	germin 3	703075682	auxin-binding protein abp19a-like	defense response to fungus; defense response to Gram-positive bacterium; killing of cells of other organism; apoplast; nutrient reservoir activity; manganese ion binding; defense response to Gram-negative bacterium	response to biotic stimulus; response to external stimulus; extracellular region; binding; response to stress		44	0	-3.76362	-0.690182	-3.08923	-3.35572
HL.SW.v1.0.G044025	AT4G37050	PATATIN-like protein 4	703160883	patatin group a-3	metabolic process	metabolic process		45	0	-4.54685	-2.41552	-2.76005	-3.27666
HL.SW.v1.0.G024382	AT5G23940	HXXXD-type acyl-transferase family protein	645256970	bahd acyltransferase dcr-like	cytoplasm; cutin biosynthetic process; localization; trichome morphogenesis; anthranilate N-benzoyltransferase activity	cytoplasm; cellular component organization; cell differentiation; anatomical structure morphogenesis; biosynthetic process; transferase activity		46	0	-2.71497	-5.62298	-10.2171	-6.57593
HL.SW.v1.0.G004744	AT4G12420	Cupredoxin superfamily protein	703089016	monocopper oxidase-like protein sku5	plant-type cell wall; copper ion binding; anchored component of plasma membrane; plasmodesma; cell tip growth; L-ascorbate oxidase activity; vacuolar membrane; apoplast; NA; L-ascorbic acid metabolic process	anatomical structure morphogenesis; binding; extracellular region; vacuole; plasma membrane; carbohydrate metabolic process; catalytic activity; cell wall; cellular component organization; cell growth		47	0	-2.03881	-0.823297	-7.52101	-2.07357
HL.SW.v1.0.G001659	AT4G01470	tonoplast intrinsic protein 1;3	60498697	aquaporin tip1-3	integral component of membrane; transporter activity	membrane; transporter activity		48	0	4.73531	3.41429	2.24244	1.83641
HL.SW.v1.0.G006060				---NA---				49	0	-3.77428	-0.854646	-3.94558	-2.83407
HL.SW.v1.0.G042512	AT4G33720	CAP (Cysteine-rich secretory proteins, Antigen 5, and Pathogenesis-related 1 protein) superfamily protein	568866976	pathogenesis-related protein 1-like	extracellular region	extracellular region	Plant hormone signal transduction; Plant-pathogen interaction	50	0	1.74822	1.45635	4.44773	5.04306
HL.SW.v1.0.G023476	AT5G23960	terpene synthase 21	208972080	(-)-alpha-pinene synthase-like	metal ion binding; lyase activity	catalytic activity; binding	Sesquiterpenoid and triterpenoid biosynthesis; Metabolic pathways; Biosynthesis of secondary metabolites	51	0	-1.29951	-2.83586	-7.72374	-1.38039
HL.SW.v1.0.G018461	AT1G56600	galactinol synthase 2	802706225	galactinol synthase 1-like	inositol 3-alpha-galactosyltransferase activity; galactose metabolic process	carbohydrate metabolic process; transferase activity	Galactose metabolism	52	0	4.24661	3.85216	3.84059	1.05292
HL.SW.v1.0.G043317	AT3G44250	cytochrome P450, family 71, subfamily B, polypeptide 38	703123926	cytochrome p450 71a9-like	heme binding; membrane; oxidoreductase activity, acting on paired donors, with incorporation or reduction of molecular oxygen; monooxygenase activity; iron ion binding	catalytic activity; membrane; binding	Limonene and pinene degradation; Stilbenoid, diarylheptanoid and gingerol biosynthesis; Metabolic pathways; Biosynthesis of secondary metabolites	53	0	3.88314	3.30236	4.52076	3.33593
HL.SW.v1.0.G018734	AT1G49430	long-chain acyl-CoA synthetase 2	429884518	long chain acyl- synthetase 2	catalytic activity	catalytic activity	Fatty acid biosynthesis; Fatty acid degradation; Metabolic pathways; Fatty acid metabolism; Peroxisome	54	0	-2.40813	-2.27143	-7.42117	-1.74805
HL.SW.v1.0.G036575	AT2G38540	lipid transfer protein 1	694398414	non-specific lipid-transfer protein 1-like	lipid binding; lipid transport	lipid binding; transport		55	0	1.97487	1.61704	3.0731	4.02169
HL.SW.v1.0.G035683	AT4G33720	CAP (Cysteine-rich secretory proteins, Antigen 5, and Pathogenesis-related 1 protein) superfamily protein	568866976	pathogenesis-related protein 1-like	extracellular region	extracellular region	Plant hormone signal transduction; Plant-pathogen interaction	56	0	1.33164	0.385624	3.84539	4.75459
HL.SW.v1.0.G029047	AT5G20230	blue-copper-binding protein	595807259	early nodulin-like protein 1				57	0	3.29019	2.83944	9.61392	3.77156
HL.SW.v1.0.G018725	AT1G14520	myo-inositol oxygenase 1	702376129	inositol oxygenase 1-like isoform x1	cytoplasm; iron ion binding; inositol catabolic process; inositol oxygenase activity	carbohydrate metabolic process; cytoplasm; catabolic process; catalytic activity; binding; cellular process	Ascorbate and aldarate metabolism; Inositol phosphate metabolism	58	0	-1.28312	-3.54986	-2.37147	-4.22108
HL.SW.v1.0.G009761	AT5G45950	GDSL-like Lipase/Acylhydrolase superfamily protein	703118155	gdsl esterase lipase at5g45950	hydrolase activity, acting on ester bonds; very long-chain fatty acid metabolic process; cuticle development	multicellular organism development; lipid metabolic process; cellular process; hydrolase activity		59	0	-3.76042	-2.61023	-10.0367	-6.34413
HL.SW.v1.0.G038240	AT3G48460	GDSL-like Lipase/Acylhydrolase superfamily protein	703119735	gdsl esterase lipase at3g48460	hydrolase activity, acting on ester bonds	hydrolase activity		60	0	-1.34291	-3.56533	-7.14763	-1.67419
HL.SW.v1.0.G010381	AT4G18780	cellulose synthase family protein	703114764	cellulose synthase a catalytic subunit 8	cell wall; integral component of membrane; response to water deprivation; cellulose biosynthetic process; defense response to bacterium; metal ion binding; cell wall organization; response to osmotic stress; cellulose synthase (UDP-forming) activity; defense response to fungus; plant-type secondary cell wall biogenesis; plasma membrane; starch metabolic process; sucrose metabolic process; UDP-glu…	biosynthetic process; binding; nucleobase-containing compound metabolic process; response to stress; plasma membrane; carbohydrate metabolic process; response to biotic stimulus; response to abiotic stimulus; response to external stimulus; cell wall; cellular component organization; transferase activity		61	0	-1.71655	-1.92577	-5.0836	-7.85974
HL.SW.v1.0.G041395	AT1G74670	Gibberellin-regulated family protein	388508792	gibberellin-regulated protein 6				62	0	-2.73231	-3.28325	-5.32792	0.780059
HL.SW.v1.0.G020002	AT1G72610	germin-like protein 1	470135783	germin-like protein	nutrient reservoir activity; L-fucose biosynthetic process; stomatal complex morphogenesis; manganese ion binding; oxalate oxidase activity; GDP-L-fucose synthase activity; cellular cation homeostasis; isomerase activity; coenzyme binding; L-ascorbic acid biosynthetic process; extracellular matrix; divalent metal ion transport; cytoplasm; 'de novo' GDP-L-fucose biosynthetic process; apoplast; gly…	cellular homeostasis; post-embryonic development; anatomical structure morphogenesis; biosynthetic process; binding; extracellular region; nucleobase-containing compound metabolic process; transport; carbohydrate metabolic process; catalytic activity; cytoplasm		63	0	-1.85645	-0.446147	-3.53789	-4.11993
HL.SW.v1.0.G035819	AT3G09220	laccase 7	703119325	laccase-7-like	copper ion binding; hydroquinone:oxygen oxidoreductase activity; apoplast; lignin catabolic process	secondary metabolic process; catalytic activity; catabolic process; binding; extracellular region; cellular process		64	0	2.15525	0.571851	2.40705	12.4957
HL.SW.v1.0.G004743	AT2G45190	Plant-specific transcription factor YABBY family protein	703088962	plant-specific transcription factor yabby family protein	seed dormancy process; specification of organ position; seed germination; stomatal complex morphogenesis; iron-sulfur cluster assembly; meristem structural organization; chromatin assembly or disassembly; regulation of flower development; thylakoid membrane organization; vegetative to reproductive phase transition of meristem; plant ovule development; abaxial cell fate specification; specificatio…	embryo development; anatomical structure morphogenesis; biosynthetic process; nucleobase-containing compound metabolic process; reproduction; growth; intracellular; transcription factor activity, sequence-specific DNA binding; flower development; response to endogenous stimulus; cellular component organization; cell differentiation		65	0	-5.56844	-2.81616	-4.63439	-1.18508
HL.SW.v1.0.G042022				---NA---				66	0	4.08684	1.30051	3.26635	2.14888
HL.SW.v1.0.G015614	AT4G24150	growth-regulating factor 8	595859874	growth-regulating factor 8				67	0	-4.75658	-2.12168	-9.67449	-2.66175
HL.SW.v1.0.G014163	AT4G03210	xyloglucan endotransglucosylase/hydrolase 9	703149324	xyloglucan endotransglucosylase hydrolase protein 9	xyloglucan:xyloglucosyl transferase activity; hydrolase activity, hydrolyzing O-glycosyl compounds; cell wall organization; xyloglucan metabolic process; cell wall; cell wall biogenesis; apoplast	carbohydrate metabolic process; cell wall; cellular component organization; transferase activity; extracellular region; hydrolase activity		68	0	-1.43797	-1.1318	-4.57465	-1.88367
HL.SW.v1.0.G021683	AT4G21990	APS reductase 3	703090257	5 -adenylylsulfate reductase chloroplastic-like	cell redox homeostasis; cell; cysteine biosynthetic process; phosphoadenylyl-sulfate reductase (thioredoxin) activity; sulfate assimilation, phosphoadenylyl sulfate reduction by phosphoadenylyl-sulfate reductase (thioredoxin)	cellular homeostasis; cell; catalytic activity; biosynthetic process	Sulfur metabolism	69	0	-2.00624	-2.91689	-3.51195	-4.24449
HL.SW.v1.0.G005480	AT5G04660	cytochrome P450, family 77, subfamily A, polypeptide 4	703151619	cytochrome p450 77a3-like	heme binding; oxidoreductase activity, acting on paired donors, with incorporation or reduction of molecular oxygen; monooxygenase activity; iron ion binding	catalytic activity; binding	Limonene and pinene degradation; Stilbenoid, diarylheptanoid and gingerol biosynthesis; Metabolic pathways; Biosynthesis of secondary metabolites	70	0	-2.37047	-1.64508	-4.65509	-1.55079
HL.SW.v1.0.G044322	AT5G03760	Nucleotide-diphospho-sugar transferases superfamily protein	802562698	glucomannan 4-beta-mannosyltransferase 9	response to bacterium; DNA mediated transformation; mannan synthase activity; glucomannan 4-beta-mannosyltransferase activity; alpha-1,6-mannosyltransferase complex	response to biotic stimulus; carbohydrate metabolic process; response to external stimulus; membrane; Golgi apparatus; transferase activity; cellular process		71	0	-1.31507	-1.2377	-10.8721	-7.20282
HL.SW.v1.0.G039240	AT1G37130	nitrate reductase 2	595583464	nitrate reductase	nitric oxide biosynthetic process; nitrate assimilation; nitrate reductase (NADPH) activity; molybdenum ion binding; heme binding; molybdopterin cofactor binding; nitrate reductase complex	cell; catalytic activity; biosynthetic process; binding; cellular process	Nitrogen metabolism	72	0	-2.11051	-1.75522	-3.8368	-1.75748
HL.SW.v1.0.G007515	AT3G16920	chitinase-like protein 2	703091329	chitinase-like protein 2	carbohydrate metabolic process; chitinase activity; cell wall macromolecule catabolic process; chitin catabolic process	carbohydrate metabolic process; catabolic process; cellular process; hydrolase activity		73	0	-0.598048	-1.47167	-6.59622	-2.77684
HL.SW.v1.0.G010340	AT1G47980	unknown protein; FUNCTIONS IN: molecular_function unknown; INVOLVED IN: biological_process unknown; LOCATED IN: endomembrane system; EXPRESSED IN: 6 plant structures; EXPRESSED DURING: 4 anthesis, F mature embryo stage, petal differentiation and expansion stage, E expanded cotyledon stage; BEST Arabidopsis thaliana protein match is: unknown protein (TAIR:AT3G62730.1); Has 169 Blast hits to 169 pr…	703123753	desiccation-related protein pcc13-62-like				74	0	-2.55328	-3.18892	-4.73298	-3.21663
HL.SW.v1.0.G040008	AT5G03170	FASCICLIN-like arabinogalactan-protein 11	703141639	fasciclin-like arabinogalactan protein 11	plant-type secondary cell wall biogenesis	cellular process		75	0	-1.32764	-1.07394	-11.5136	-0.568377
HL.SW.v1.0.G028802	AT3G27960	Tetratricopeptide repeat (TPR)-like superfamily protein	703146340	tetratricopeptide repeat-like superfamily protein	regulation of defense response; plasma membrane	response to stress; plasma membrane		76	0	-1.35725	-1.94782	-7.38629	-1.91836
HL.SW.v1.0.G042589	AT5G48930	hydroxycinnamoyl-CoA shikimate/quinate hydroxycinnamoyl transferase	703090372	shikimate o-hydroxycinnamoyltransferase-like	transferase activity	transferase activity	Phenylpropanoid biosynthesis; Flavonoid biosynthesis; Stilbenoid, diarylheptanoid and gingerol biosynthesis; Metabolic pathways; Biosynthesis of secondary metabolites	77	0	3.38522	4.58551	4.37048	3.98973
HL.SW.v1.0.G006031	AT2G28630	3-ketoacyl-CoA synthase 12	703161962	3-ketoacyl- synthase 12	membrane; fatty acid biosynthetic process; transferase activity, transferring acyl groups other than amino-acyl groups	membrane; lipid metabolic process; biosynthetic process; transferase activity; cellular process	Fatty acid elongation; Biosynthesis of secondary metabolites	78	0	-1.82644	-3.4299	-10.1347	-1.65374
HL.SW.v1.0.G036928	AT2G25150	HXXXD-type acyl-transferase family protein	703092624	10-deacetylbaccatin iii 10-o-acetyltransferase	transferase activity, transferring acyl groups	transferase activity		79	0	3.20806	1.21595	4.05855	3.2643
HL.SW.v1.0.G018733	AT1G49430	long-chain acyl-CoA synthetase 2	429884518	long chain acyl- synthetase 2	long-chain fatty acid-CoA ligase activity	catalytic activity; lipid metabolic process; cellular process	Fatty acid biosynthesis; Fatty acid degradation; Metabolic pathways; Fatty acid metabolism; Peroxisome	80	0	-3.91351	-3.17566	-5.91239	-7.41719
HL.SW.v1.0.G030454	AT4G16260	Glycosyl hydrolase superfamily protein	595863055	beta- -glucanase	carbohydrate metabolic process; hydrolase activity, hydrolyzing O-glycosyl compounds	carbohydrate metabolic process; hydrolase activity		81	0	2.52484	2.33685	3.58811	3.79184
HL.SW.v1.0.G011680	AT5G46690	beta HLH protein 71	310897862	transcription factor bhlh71	DNA binding; protein dimerization activity	DNA binding; protein binding		82	0	-4.87844	-4.31109	-9.76104	0.868425
HL.SW.v1.0.G019638	AT3G02040	senescence-related gene 3	595935670	glycerophosphodiester phosphodiesterase gde1-like	lipid metabolic process; phosphoric diester hydrolase activity	lipid metabolic process; hydrolase activity		83	0	-1.81313	-2.00363	-3.96222	-2.00999
HL.SW.v1.0.G033149	AT3G16370	GDSL-like Lipase/Acylhydrolase superfamily protein	703105120	gdsl esterase lipase apg	apoplast; hydrolase activity, acting on ester bonds	extracellular region; hydrolase activity		84	0	-1.4195	-1.98337	-4.07592	-1.49321
HL.SW.v1.0.G006649	AT5G60490	FASCICLIN-like arabinogalactan-protein 12	703128463	hypothetical protein L484_014388				85	0	-0.537371	-1.63223	-5.35494	-3.47854
HL.SW.v1.0.G036147	AT3G16370	GDSL-like Lipase/Acylhydrolase superfamily protein	703105120	gdsl esterase lipase apg	apoplast; hydrolase activity, acting on ester bonds	extracellular region; hydrolase activity		86	0	-2.82072	-3.84708	-2.7875	-2.65116
HL.SW.v1.0.G020089	AT1G75500	Walls Are Thin 1	720040497	protein walls are thin 1-like	integral component of membrane; transmembrane transporter activity	membrane; transporter activity; cellular process		87	0	-3.53044	-3.22129	-9.7084	-1.43151
HL.SW.v1.0.G004596	AT5G03170	FASCICLIN-like arabinogalactan-protein 11	703128436	hypothetical protein L484_014381				88	0	-1.50931	-3.47256	-10.6529	-2.51603
HL.SW.v1.0.G041038	AT4G31950	cytochrome P450, family 82, subfamily C, polypeptide 3	590592910	cytochrome p450	heme binding; oxidoreductase activity, acting on paired donors, with incorporation or reduction of molecular oxygen; monooxygenase activity; iron ion binding	catalytic activity; binding		89	0	3.13811	2.5876	4.91616	2.48034
HL.SW.v1.0.G017864	AT1G55020	lipoxygenase 1	16904543	probable linoleate 9s-lipoxygenase 5	oxylipin biosynthetic process; metal ion binding; oxidoreductase activity, acting on single donors with incorporation of molecular oxygen, incorporation of two atoms of oxygen	catalytic activity; lipid metabolic process; biosynthetic process; binding; cellular process	Linoleic acid metabolism	90	0	-3.915	-2.5506	-2.94297	0.572881
HL.SW.v1.0.G037384	AT5G62180	carboxyesterase 20	703147469	carboxylesterase 1	metabolic process	metabolic process		91	0	3.30213	2.57608	3.25421	2.23725
HL.SW.v1.0.G018724	AT3G16370	GDSL-like Lipase/Acylhydrolase superfamily protein	703105120	gdsl esterase lipase apg	apoplast; hydrolase activity, acting on ester bonds	extracellular region; hydrolase activity		92	0	-2.15672	-2.75395	-9.93723	-7.00497
HL.SW.v1.0.G006585	AT2G35660	FAD/NAD(P)-binding oxidoreductase family protein	609088920	zeaxanthin epoxidase				93	0	-3.71014	-4.82428	-9.30948	-1.54703
HL.SW.v1.0.G028606	AT4G31890	ARM repeat superfamily protein	703074980	u-box domain-containing protein 13				94	0.0106383	-3.25994	-3.55953	-9.61138	-5.72576
HL.SW.v1.0.G005179	AT1G20160	Subtilisin-like serine endopeptidase family protein	763811631	subtilisin-like protease	serine-type peptidase activity	protein metabolic process; hydrolase activity		95	0.015442	-1.85863	-1.89358	-3.37631	-1.91655
HL.SW.v1.0.G026307	AT1G67040	unknown protein; FUNCTIONS IN: molecular_function unknown; INVOLVED IN: biological_process unknown; LOCATED IN: cellular_component unknown; EXPRESSED IN: 20 plant structures; EXPRESSED DURING: 11 growth stages; BEST Arabidopsis thaliana protein match is: unknown protein (TAIR:AT5G26910.3); Has 89 Blast hits to 84 proteins in 15 species: Archae - 0; Bacteria - 0; Metazoa - 5; Fungi - 2; Plants - 8…	703146654	hypothetical protein L484_027048				96	0.0152811	-1.03107	-2.04391	-5.25569	-2.38049
HL.SW.v1.0.G042865	AT5G60490	FASCICLIN-like arabinogalactan-protein 12	703128459	hypothetical protein L484_014387				97	0.0151236	-1.9297	-2.00893	-7.83537	0.365942
HL.SW.v1.0.G022360	AT4G25960	P-glycoprotein 2	645265565	abc transporter b family member 2-like	ATPase activity, coupled to transmembrane movement of substances; ATP binding; integral component of membrane	nucleotide binding; membrane; cellular process; transporter activity; hydrolase activity	ABC transporters	98	0.0149693	-1.6007	-1.58736	-2.3689	-3.64328
HL.SW.v1.0.G010522	AT5G59220	highly ABA-induced PP2C gene 1	659082002	probable protein phosphatase 2c 51	metal ion binding; protein serine/threonine phosphatase activity; protein serine/threonine phosphatase complex	cell; cellular protein modification process; binding; hydrolase activity	Plant hormone signal transduction; Insulin resistance	99	0.0148181	3.68513	3.93431	2.75969	3.67404
HL.SW.v1.0.G009584	AT4G14550	indole-3-acetic acid inducible 14	694383597	auxin-induced protein aux28-like	cellular process; regulation of cellular process	cellular process	Plant hormone signal transduction	100	0.0146699	-2.41079	-1.68957	-3.16531	-1.3308
HL.SW.v1.0.G042189	AT5G38430	Ribulose bisphosphate carboxylase (small chain) family protein	167270	ribulose bisphosphate carboxylase small chain chloroplastic-like	reductive pentose-phosphate cycle; ribulose-bisphosphate carboxylase activity; monooxygenase activity; photorespiration; chloroplast ribulose bisphosphate carboxylase complex; glyoxylate metabolic process	carbohydrate metabolic process; catalytic activity; photosynthesis; biosynthetic process; plastid	Glyoxylate and dicarboxylate metabolism; Carbon fixation in photosynthetic organisms; Metabolic pathways; Carbon metabolism	101	0.0145246	-2.99184	-3.38022	-4.00531	1.67118
HL.SW.v1.0.G014212	AT1G66100	Plant thionin	727421021	probable thionin-				102	0.0143822	-3.75467	-2.27264	-2.17564	-3.09339
HL.SW.v1.0.G001436	AT1G73050	Glucose-methanol-choline (GMC) oxidoreductase family protein	703124875	-mandelonitrile lyase 2-like	flavin adenine dinucleotide binding; oxidoreductase activity, acting on CH-OH group of donors; lyase activity	nucleotide binding; catalytic activity	Cyanoamino acid metabolism; Biosynthesis of secondary metabolites	103	0.0142426	2.8586	2.00449	6.26299	4.53912
HL.SW.v1.0.G034251	AT5G51890	Peroxidase superfamily protein	703138762	peroxidase 66	heme binding; extracellular region; metal ion binding; hydrogen peroxide catabolic process; peroxidase activity; response to oxidative stress; NA	catabolic process; catalytic activity; binding; extracellular region; cellular process; response to stress	Phenylpropanoid biosynthesis; Metabolic pathways; Biosynthesis of secondary metabolites	104	0.0141057	-0.0486172	-2.13229	-7.35887	-3.55625
HL.SW.v1.0.G007394	AT2G26330	Leucine-rich receptor-like protein kinase family protein	255550187	lrr receptor-like serine threonine-protein kinase erecta	inflorescence morphogenesis; stomatal complex morphogenesis; transpiration; polarity specification of adaxial/abaxial axis; regulation of cell growth; plant-type cell wall organization; vasculature development; 2-alkenal reductase [NAD(P)] activity; regulation of cell adhesion; defense response to fungus; defense response to bacterium; leaf morphogenesis; protein serine/threonine kinase activity;…	post-embryonic development; cellular protein modification process; anatomical structure morphogenesis; transport; response to stress; nucleotide binding; response to biotic stimulus; response to external stimulus; membrane; mitochondrion; cellular component organization; kinase activity; cell growth		105	0.0139713	-3.71522	-1.7265	-10.026	-1.28657
HL.SW.v1.0.G002323	AT4G35160	O-methyltransferase family protein	703091251	-norcoclaurine 6-o-methyltransferase	O-methyltransferase activity	transferase activity		106	0.0138395	0.695026	-1.65262	-4.35218	-5.3233
HL.SW.v1.0.G020336			590613222	senescence-associated protein				107	0.0137102	1.01534	1.89087	1.21193	1.82032
HL.SW.v1.0.G039151	AT5G15310	myb domain protein 16	502091005	transcription factor	DNA binding	DNA binding		108	0.0135832	-1.71393	-2.91658	-10.0206	-6.50273
HL.SW.v1.0.G034332	AT3G12500	basic chitinase	353677826	chitinase-like protein la- partial	protein binding; metabolic process	protein binding; metabolic process	Amino sugar and nucleotide sugar metabolism; Metabolic pathways	109	0.0134586	-0.597867	-2.80599	-2.28743	-3.43261
HL.SW.v1.0.G009226	AT1G12090	extensin-like protein	703111379	14 kda proline-rich				110	0.0133363	-1.06587	0.225566	-11.0755	-3.47854
HL.SW.v1.0.G004482	AT1G70370	polygalacturonase 2	703113775	probable polygalacturonase non-catalytic subunit jp650				111	0.0132161	-1.52008	-1.48218	-4.09994	-2.28354
HL.SW.v1.0.G045559	AT5G59910	Histone superfamily protein	720036249	histone -like	protein heterodimerization activity; nucleosome; nucleus; DNA binding	nucleus; DNA binding; protein binding		112	0.0130981	-3.20317	-1.23454	-4.29528	-0.362367
HL.SW.v1.0.G017644	AT4G23160	cysteine-rich RLK (RECEPTOR-like protein kinase) 8	147862911	retrovirus-related pol polyprotein from transposon tnt 1- partial				113	0.0129822	-0.972553	-1.57457	-4.16204	-5.34161
HL.SW.v1.0.G007512	AT3G06390	Uncharacterised protein family (UPF0497)	703132022	casp-like protein vit_05s0020g01830	membrane	membrane		114	0.0128683	2.39967	1.3004	4.34039	2.99817
HL.SW.v1.0.G000290	AT4G37990	elicitor-activated gene 3-2	703096590	mannitol dehydrogenase	mannitol dehydrogenase activity; zinc ion binding	catalytic activity; binding	Phenylpropanoid biosynthesis; Metabolic pathways; Biosynthesis of secondary metabolites	115	0.0127564	-1.06272	-3.75666	-10.1446	-5.08917
HL.SW.v1.0.G029230	AT2G05100	photosystem II light harvesting complex gene 2.1	703161415	chlorophyll a-b binding protein chloroplastic	metal ion binding; photosynthesis, light harvesting; photosystem II; protein-chromophore linkage; chlorophyll binding; integral component of membrane; chloroplast; photosystem I	generation of precursor metabolites and energy; membrane; cellular protein modification process; photosynthesis; binding; plastid; thylakoid	Photosynthesis - antenna proteins; Metabolic pathways	116	0.0126465	-1.03025	-0.600179	-0.12989	-0.771914
HL.SW.v1.0.G008021	AT5G53190	Nodulin MtN3 family protein	225462729	bidirectional sugar transporter sweet3				117	0.0125384	-4.26328	-3.76523	-9.32705	-1.51594
HL.SW.v1.0.G014098			596299581	hypothetical protein PRUPE_ppa015045mg				118	0.0124321	1.5185	3.79076	9.99682	2.67918
HL.SW.v1.0.G027160	AT1G15520	pleiotropic drug resistance 12	703110701	pleiotropic drug resistance protein 1-like	ATP binding; integral component of membrane; organic phosphonate transmembrane-transporting ATPase activity	nucleotide binding; membrane; cellular process; transporter activity; hydrolase activity		119	0.0123276	-2.19281	-3.82645	-9.52269	-6.6456
HL.SW.v1.0.G013680	AT3G54420	homolog of carrot EP3-3 chitinase	590654791	carrot ep3-3 chitinase	organic substance metabolic process	metabolic process	Amino sugar and nucleotide sugar metabolism; Metabolic pathways	120	0.0122249	1.77887	1.36788	5.04932	1.59905
HL.SW.v1.0.G041959	AT2G42990	GDSL-like Lipase/Acylhydrolase superfamily protein	703151871	gdsl esterase lipase at2g42990-like	hydrolase activity, acting on ester bonds	hydrolase activity		121	0.0121239	-9.15746	-4.62447	-9.04867	-2.51603
HL.SW.v1.0.G007627	AT5G39150	RmlC-like cupins superfamily protein	697132705	germin-like protein subfamily 1 member 20				122	0.0120245	0.706694	2.12525	6.78495	4.42364
HL.SW.v1.0.G024296	AT2G16630	Pollen Ole e 1 allergen and extensin family protein	703076257	proline-rich family protein				123	0.0119267	-2.64038	-3.1331	-9.62564	-5.44229
HL.SW.v1.0.G000091	AT3G58120	Basic-leucine zipper (bZIP) transcription factor family protein	728832264	basic leucine zipper 61-like				124	0.0118306	-3.49178	-2.71153	-5.54498	-3.08299
HL.SW.v1.0.G017717	AT3G29030	expansin A5	703068051	alpha-expansin 5	extracellular region; cell wall; plant-type cell wall organization; membrane	cell wall; membrane; cellular component organization; extracellular region		125	0.0117359	-2.17057	-1.58322	-4.04207	-1.98559
HL.SW.v1.0.G034476	AT2G42580	tetratricopetide-repeat thioredoxin-like 3	703109747	inactive tpr repeat-containing thioredoxin ttl3-like	cell redox homeostasis; cell	cellular homeostasis; cell		126	0.0116428	-1.65833	-0.924343	-6.66007	-1.18772
HL.SW.v1.0.G046224	AT3G21330	basic helix-loop-helix (bHLH) DNA-binding superfamily protein	703136313	basic helix-loop-helix dna-binding superfamily isoform 2	binding	binding		127	0.0115511	-1.7357	-1.89765	-9.89074	-7.33523
HL.SW.v1.0.G011599	AT1G26355	SPIRAL1-like1	643714908	protein spiral1-like 1				128	0.0114609	-0.291187	-1.85291	-10.6283	-2.58649
HL.SW.v1.0.G032900	AT3G50980	dehydrin xero 1	84314116	dehydrin 2				129	0.011372	3.02664	4.06602	3.22452	0.59634
HL.SW.v1.0.G017053	AT5G66400	Dehydrin family protein	27526440	dehydrin 2				130	0.0112845	3.0832	3.87505	2.84063	0.956066
HL.SW.v1.0.G034401	AT3G51860	cation exchanger 3	703130525	vacuolar cation proton exchanger 3-like	calcium:proton antiporter activity; integral component of membrane; regulation of pH	membrane; cellular process; transporter activity		131	0.0111984	-0.324443	-2.44767	-10.0993	-2.66175
HL.SW.v1.0.G031312	AT3G09510	Ribonuclease H-like superfamily protein	568832552	nucleic acid binding				132	0.0111136	-0.794187	-1.01341	-7.15402	-2.46205
HL.SW.v1.0.G036047	AT4G21585	endonuclease 4	703085000	endonuclease 4-like	endonuclease activity; DNA catabolic process; nucleic acid binding	nucleic acid binding; catabolic process; nuclease activity; DNA metabolic process		133	0.01103	-3.68478	-1.33846	-4.04243	-1.41588
HL.SW.v1.0.G021992	AT4G37070	Acyl transferase/acyl hydrolase/lysophospholipase superfamily protein	703091547	patatin-like protein 1	lipid catabolic process; hydrolase activity	catabolic process; lipid metabolic process; hydrolase activity		134	0.0109477	-3.22988	-3.47734	-2.58703	-5.59098
HL.SW.v1.0.G033232	AT3G46840	Subtilase family protein	657373522	subtilisin-like protease				135	0.0108666	-3.7702	-3.59332	-9.4363	-1.64513
HL.SW.v1.0.G017617	AT2G13820	Bifunctional inhibitor/lipid-transfer protein/seed storage 2S albumin superfamily protein	703089554	non-specific lipid-transfer protein	lipid binding; lipid transport	lipid binding; transport		136	0.0107867	-2.44986	-2.17194	-10.3039	0.399853
HL.SW.v1.0.G042357	AT4G26260	myo-inositol oxygenase 4	703063190	inositol oxygenase 2	cytoplasm; iron ion binding; inositol catabolic process; inositol oxygenase activity	carbohydrate metabolic process; cytoplasm; catabolic process; catalytic activity; binding; cellular process	Ascorbate and aldarate metabolism; Inositol phosphate metabolism	137	0.0107079	-1.30321	0.622545	-12.4345	4.53639
HL.SW.v1.0.G016526	AT3G57270	beta-1,3-glucanase 1	703076038	glucan endo- -beta- basic isoform-like	carbohydrate metabolic process; hydrolase activity, hydrolyzing O-glycosyl compounds	carbohydrate metabolic process; hydrolase activity		138	0.0106304	0.472099	2.7212	5.77957	-0.132184
HL.SW.v1.0.G031272	AT5G46280	Minichromosome maintenance (MCM2/3/5) family protein	703154675	dna replication licensing factor mcm3	regulation of DNA replication; gene silencing; cytokinesis by cell plate formation; histone H3-K9 methylation; DNA unwinding involved in DNA replication; cell proliferation; DNA methylation; regulation of cell cycle; DNA binding; MCM complex; regulation of flower development; DNA replication initiation; nucleus; ATP binding; DNA helicase activity; replication fork	cellular protein modification process; biosynthetic process; DNA metabolic process; cell cycle; regulation of gene expression, epigenetic; nucleotide binding; DNA binding; nucleus; flower development; cellular component organization; hydrolase activity	DNA replication	139	0.0105539	-2.9525	-3.19589	-4.57278	-0.768754
HL.SW.v1.0.G024002	AT2G13820	Bifunctional inhibitor/lipid-transfer protein/seed storage 2S albumin superfamily protein	703089554	non-specific lipid-transfer protein	lipid binding; lipid transport	lipid binding; transport		140	0.0104785	-4.15907	-3.22488	-8.92723	-5.72576
HL.SW.v1.0.G008177	AT2G45550	cytochrome P450, family 76, subfamily C, polypeptide 4	694393779	geraniol 8-hydroxylase-like	heme binding; oxidoreductase activity, acting on paired donors, with incorporation or reduction of molecular oxygen; monooxygenase activity; iron ion binding	catalytic activity; binding		141	0.0104042	3.83137	2.98662	1.86825	3.4381
HL.SW.v1.0.G029795	AT2G44740	cyclin p4;1	590724065	cyclin-dependent protein	kinase activity; regulation of cyclin-dependent protein serine/threonine kinase activity; protein kinase binding	protein binding; cellular protein modification process; kinase activity; cell cycle		142	0.0103309	-4.14465	-8.91257	-8.67626	-6.6456
HL.SW.v1.0.G017213	AT2G14580	basic pathogenesis-related protein 1	823204494	pathogenesis-related protein 1			Plant hormone signal transduction; Plant-pathogen interaction	143	0.0102587	0.892915	1.54348	6.15415	4.81787
HL.SW.v1.0.G025855	AT1G60060	Serine/threonine-protein kinase WNK (With No Lysine)-related	703092518	serine threonine-protein kinase wnk-related isoform 1	kinase activity	kinase activity		144	0.0101874	-1.01404	0.19515	-3.76157	-3.35067
HL.SW.v1.0.G045306	AT3G63170	Chalcone-flavanone isomerase family protein	394986657	fatty-acid-binding protein 1-like	intramolecular lyase activity	catalytic activity		145	0.0101172	-2.62558	-3.36199	-9.47621	-0.676901
HL.SW.v1.0.G034997				---NA---				146	0.0100479	-1.64172	-0.694925	-10.9279	-0.10195
HL.SW.v1.0.G009833	AT1G30760	FAD-binding Berberine family protein	703106576	reticuline oxidase-like protein	flavin adenine dinucleotide binding; UDP-N-acetylmuramate dehydrogenase activity; amino sugar metabolic process	nucleotide binding; catalytic activity		147	0.00997952	2.16839	1.17662	7.51148	6.61664
HL.SW.v1.0.G034751	AT1G09750	Eukaryotic aspartyl protease family protein	703142188	aspartic proteinase nepenthesin-1	plant-type cell wall; apoplast; DNA binding; aspartic-type endopeptidase activity	DNA binding; protein metabolic process; cell wall; extracellular region; hydrolase activity		148	0.00991209	-2.64444	-2.41565	-3.01014	-2.36957
HL.SW.v1.0.G007542			703102571	---NA---				149	0.00984556	4.32786	1.12877	3.51401	1.57697
HL.SW.v1.0.G043128	AT4G12300	cytochrome P450, family 706, subfamily A, polypeptide 4	703155014	-dihydroxypterocarpan 6a-monooxygenase-like	metal ion binding; oxidoreductase activity	catalytic activity; binding		150	0.00977993	2.31266	1.7455	2.88546	1.20536
HL.SW.v1.0.G022814	AT4G25000	alpha-amylase-like	703145727	alpha-amylase-like isoform 1	alpha-amylase activity; calcium ion binding; starch metabolic process; sucrose metabolic process	carbohydrate metabolic process; binding; cellular process; hydrolase activity	Starch and sucrose metabolism; Metabolic pathways	151	0.00971516	3.77624	0.693629	6.68799	1.8358
HL.SW.v1.0.G010110	AT4G34160	CYCLIN D3;1	645262010	PREDICTED: cyclin-D3-1	response to cytokinin; G1/S transition of mitotic cell cycle; regulation of cell cycle; nucleus; seed development	nucleus; response to endogenous stimulus; post-embryonic development; cell cycle	Plant hormone signal transduction	152	0.00965124	-2.96468	-1.87452	-4.85348	-1.64513
HL.SW.v1.0.G008588	AT5G19730	Pectin lyase-like superfamily protein	703091631	probable pectinesterase 53	pectinesterase activity; cell wall modification; aspartyl esterase activity; cell wall; starch metabolic process; sucrose metabolic process	carbohydrate metabolic process; cell wall; cellular component organization; hydrolase activity	Pentose and glucuronate interconversions; Starch and sucrose metabolism; Metabolic pathways	153	0.00958816	-4.70385	-8.61835	-8.62036	-5.84901
HL.SW.v1.0.G030016	AT5G22580	Stress responsive A/B Barrel Domain	388514441	stress responsive a b barrel domain	chloroplast	plastid		154	0.0095259	-1.01456	-0.571629	-10.744	-1.46878
HL.SW.v1.0.G043734	AT1G61680	terpene synthase 14	313755442	( )-nerolidol synthase 1-like	metal ion binding; lyase activity	catalytic activity; binding	Monoterpenoid biosynthesis; Biosynthesis of secondary metabolites	155	0.00946444	-3.25904	-1.12117	-9.40356	-3.39641
HL.SW.v1.0.G012097	AT4G02290	glycosyl hydrolase 9B13	590719178	endoglucanase 17	cellulase activity; cellulose catabolic process; starch metabolic process; sucrose metabolic process	carbohydrate metabolic process; catabolic process; cellular process; hydrolase activity		156	0.00940377	-3.88432	-2.46751	-3.11523	-0.353031
HL.SW.v1.0.G043933	AT3G44540	fatty acid reductase 4	595841468	fatty acyl- reductase 3-like	oxidation-reduction process	metabolic process	Cutin, suberine and wax biosynthesis; Peroxisome	157	0.00934388	3.76558	2.55239	2.38646	4.46849
HL.SW.v1.0.G015533	AT4G18050	P-glycoprotein 9	703094062	p-glycoprotein 9 isoform 1	ATPase activity, coupled to transmembrane movement of substances; ATP binding; integral component of membrane	nucleotide binding; membrane; cellular process; transporter activity; hydrolase activity	ABC transporters	158	0.00928474	2.47748	2.34177	2.45635	2.37283
HL.SW.v1.0.G002490	AT1G76160	SKU5 similar 5	595938204	l-ascorbate oxidase homolog	oxidoreductase activity; copper ion binding	catalytic activity; binding		159	0.00922635	-1.74	-0.425084	-7.4396	-0.907714
HL.SW.v1.0.G030668	AT1G24020	MLP-like protein 423	159794693	pathogenesis related protein pr10	response to biotic stimulus; defense response	response to biotic stimulus; response to stress		160	0.00916868	3.70434	2.54707	2.46931	1.91813
HL.SW.v1.0.G029785	AT1G71691	GDSL-like Lipase/Acylhydrolase superfamily protein	590602614	gdsl esterase lipase at1g71691	hydrolase activity, acting on ester bonds	hydrolase activity		161	0.00911173	-9.48468	-2.42332	-9.04867	-3.38406
HL.SW.v1.0.G038363	AT5G13930	Chalcone and stilbene synthase family protein	357481131	valerophenone partial	phloroisovalerophenone synthase activity; biosynthetic process	biosynthetic process; transferase activity	Flavonoid biosynthesis; Metabolic pathways; Biosynthesis of secondary metabolites; Circadian rhythm - plant	162	0.00905549	-3.3875	-3.77634	-5.31324	0.100677
HL.SW.v1.0.G030917	AT5G53370	pectin methylesterase PCR fragment F	703114846	probable pectinesterase pectinesterase inhibitor 34	cell wall modification; cell wall; pectinesterase activity; aspartyl esterase activity; enzyme inhibitor activity; pectin catabolic process; starch metabolic process; sucrose metabolic process	carbohydrate metabolic process; catabolic process; cell wall; cellular component organization; enzyme regulator activity; hydrolase activity		163	0.00899993	-1.01201	-0.947442	-2.9153	-3.37188
HL.SW.v1.0.G027185	AT4G35030	Protein kinase superfamily protein	703095401	proline-rich receptor-like protein kinase perk4 isoform x1	kinase activity; protein phosphorylation; nucleotide binding	nucleotide binding; cellular protein modification process; kinase activity		164	0.00894505	3.40892	0.191892	4.79543	0.0697659
HL.SW.v1.0.G044675	AT5G48310	unknown protein; BEST Arabidopsis thaliana protein match is: unknown protein (TAIR:AT4G24610.1); Has 1807 Blast hits to 1807 proteins in 277 species: Archae - 0; Bacteria - 0; Metazoa - 736; Fungi - 347; Plants - 385; Viruses - 0; Other Eukaryotes - 339 (source: NCBI BLink).	703161813	portal 56				165	0.00889084	-3.18826	-3.05835	-4.20652	-2.48417
HL.SW.v1.0.G011116	AT1G22360	UDP-glucosyl transferase 85A2	802569667	udp-glycosyltransferase 85a2-like	transferase activity, transferring hexosyl groups	transferase activity		166	0.00883728	3.37334	2.16982	4.82775	1.287
HL.SW.v1.0.G019981	AT4G33550	Bifunctional inhibitor/lipid-transfer protein/seed storage 2S albumin superfamily protein	590671021	bifunctional inhibitor lipid-transfer protein seed storage 2s albumin superfamily protein				167	0.00878436	3.04028	1.94017	4.10201	0.511266
HL.SW.v1.0.G000835	AT1G10850	Leucine-rich repeat protein kinase family protein	703159660	inactive leucine-rich repeat receptor-like serine threonine-protein kinase at1g60630	protein kinase activity; ATP binding; integral component of membrane	nucleotide binding; membrane; cellular protein modification process; kinase activity		168	0.00873208	-1.77212	-1.02211	-10.3605	-1.0137
HL.SW.v1.0.G042296	AT4G33790	Jojoba acyl CoA reductase-related male sterility protein	703074584	fatty acyl- reductase 3	fatty-acyl-CoA reductase (alcohol-forming) activity; endoplasmic reticulum; wax biosynthetic process	catalytic activity; endoplasmic reticulum; biosynthetic process	Cutin, suberine and wax biosynthesis; Peroxisome	169	0.00868041	-1.50904	-3.26273	-2.64915	-3.67712
HL.SW.v1.0.G009412	AT5G42650	allene oxide synthase	703097926	allene oxide synthase	heme binding; oxidoreductase activity, acting on paired donors, with incorporation or reduction of molecular oxygen; monooxygenase activity; iron ion binding; lyase activity	catalytic activity; binding	alpha-Linolenic acid metabolism; Metabolic pathways; Biosynthesis of secondary metabolites	170	0.00862935	-2.8017	-3.81638	-2.25929	-0.304262
HL.SW.v1.0.G007780	AT1G75280	NmrA-like negative transcriptional regulator family protein	703120305	isoflavone reductase-like protein				171	0.00857888	-1.42031	-1.60394	-2.8192	-3.00635
HL.SW.v1.0.G000297	AT5G17820	Peroxidase superfamily protein	297739305	peroxidase 44	heme binding; metal ion binding; peroxidase activity; response to oxidative stress; NA	catalytic activity; binding; response to stress	Phenylpropanoid biosynthesis; Metabolic pathways; Biosynthesis of secondary metabolites	172	0.00852901	2.53913	1.39931	3.93242	1.70304
HL.SW.v1.0.G022930	AT5G17420	Cellulose synthase family protein	703079473	cellulose synthase 3	cellulose synthase (UDP-forming) activity; cell wall organization; plasma membrane; cellulose biosynthetic process; integral component of membrane; zinc ion binding; starch metabolic process; sucrose metabolic process; UDP-glucose metabolic process	carbohydrate metabolic process; cellular component organization; biosynthetic process; transferase activity; binding; nucleobase-containing compound metabolic process; plasma membrane		173	0.0084797	-1.49271	-1.11678	-2.72261	-4.03714
HL.SW.v1.0.G022805	AT2G46810	basic helix-loop-helix (bHLH) DNA-binding superfamily protein	596000000	transcription factor bhlh57-like isoform x2	binding	binding		174	0.00843097	-2.19281	-2.73874	-5.26387	-0.993791
HL.SW.v1.0.G026616	AT4G33720	CAP (Cysteine-rich secretory proteins, Antigen 5, and Pathogenesis-related 1 protein) superfamily protein	568866976	pathogenesis-related protein 1-like	extracellular region	extracellular region	Plant hormone signal transduction; Plant-pathogen interaction	175	0.00838279	-0.96965	2.31412	4.23839	4.32431
HL.SW.v1.0.G026601	AT5G18460	Protein of Unknown Function (DUF239)	703120839	phosphoribosylformylglycinamidine synthase				176	0.00833516	-2.05717	-2.60369	-9.49187	-6.95095
HL.SW.v1.0.G038787	AT3G45140	lipoxygenase 2	213876486	linoleate 13s-lipoxygenase 2- chloroplastic-like	oxylipin biosynthetic process; metal ion binding; oxidoreductase activity, acting on single donors with incorporation of molecular oxygen, incorporation of two atoms of oxygen	catalytic activity; lipid metabolic process; biosynthetic process; binding; cellular process	Linoleic acid metabolism; alpha-Linolenic acid metabolism; Metabolic pathways; Biosynthesis of secondary metabolites	177	0.00828807	-2.34484	-1.14303	-6.47552	-0.353031
HL.SW.v1.0.G031079	AT3G47340	glutamine-dependent asparagine synthase 1	645216448	asparagine synthetase	asparagine synthase (glutamine-hydrolyzing) activity; asparagine biosynthetic process; alanine metabolic process; aspartate metabolic process	catalytic activity; biosynthetic process; cellular process	Alanine, aspartate and glutamate metabolism; Metabolic pathways; Biosynthesis of secondary metabolites	178	0.00824151	-1.4536	-2.49316	-2.14458	-2.07703
HL.SW.v1.0.G007967	AT5G43580	Serine protease inhibitor, potato inhibitor I-type family protein	470104093	inhibitor of trypsin and hageman	response to wounding; serine-type endopeptidase inhibitor activity; proteolysis	protein metabolic process; enzyme regulator activity; response to stress; cellular process; hydrolase activity		179	0.00819547	6.09156	6.28916	0.126157	4.34637
HL.SW.v1.0.G006648	AT5G03170	FASCICLIN-like arabinogalactan-protein 11	703128459	hypothetical protein L484_014387				180	0.00814994	-0.885008	-2.19459	-5.81759	-5.44229
HL.SW.v1.0.G016011	AT4G19800	Glycosyl hydrolase family protein with chitinase insertion domain	590573008	acidic mammalian chitinase-like	metabolic process	metabolic process	Amino sugar and nucleotide sugar metabolism; Metabolic pathways	181	0.00810491	-5.41987	-7.72205	-9.03804	-0.568377
HL.SW.v1.0.G012656	AT1G30690	Sec14p-like phosphatidylinositol transfer family protein	703106552	patellin-4 isoform x1	integral component of membrane; cytosol; nucleus; transport; plasma membrane	nucleus; cytosol; transport; plasma membrane		182	0.00806038	-1.21678	-1.33822	-4.02929	-1.12348
HL.SW.v1.0.G002570	AT5G48850	Tetratricopeptide repeat (TPR)-like superfamily protein	703149861	protein sulfur deficiency-induced 1	regulation of sulfur utilization	biological_process		183	0.00801633	-4.64923	0.612961	-9.01655	-1.80421
HL.SW.v1.0.G019676				---NA---				184	0.00797277	-2.85409	-2.39582	-3.13513	0.620946
HL.SW.v1.0.G034709	AT1G50200	Alanyl-tRNA synthetase	802558739	alanine--trna ligase	zinc ion binding; mitochondrion; alanine-tRNA ligase activity; mitochondrial alanyl-tRNA aminoacylation; ATP binding; tRNA binding; alanine metabolic process; aspartate metabolic process	nucleotide binding; RNA binding; catalytic activity; mitochondrion; cellular component organization; nucleobase-containing compound metabolic process; translation	Aminoacyl-tRNA biosynthesis	185	0.00792967	-1.31839	-1.05066	-5.76557	-1.26596
HL.SW.v1.0.G020410	AT3G19050	phragmoplast orienting kinesin 2	703097643	kinesin-like protein kif15	microtubule motor activity; microtubule binding; microtubule; ATP binding; microtubule-based movement; mitotic cytokinesis; kinesin complex; tubulin complex	nucleotide binding; protein binding; cytoskeleton; cell cycle; motor activity		186	0.00788704	-1.45368	-1.21605	-5.25309	-2.45608
HL.SW.v1.0.G046586	AT5G65360	Histone superfamily protein	351722020	histone	nucleosome; cell proliferation; DNA binding; nucleus; protein heterodimerization activity; plastid	biological_process; DNA binding; nucleus; protein binding; plastid		187	0.00784486	-2.16427	-1.57254	-4.62784	-5.44229
HL.SW.v1.0.G045439	AT4G22010	SKU5 similar 4	595901809	l-ascorbate oxidase homolog	L-ascorbate oxidase activity; copper ion binding; NA; L-ascorbic acid metabolic process	carbohydrate metabolic process; catalytic activity; binding; cellular process		188	0.00780313	-3.3699	-0.397255	-2.72779	-2.0145
HL.SW.v1.0.G037962	AT3G16150	N-terminal nucleophile aminohydrolases (Ntn hydrolases) superfamily protein	703118700	probable isoaspartyl peptidase l-asparaginase 2	asparaginase activity; alanine metabolic process; asparagine metabolic process; aspartate metabolic process	cellular process; hydrolase activity		189	0.00776185	-2.10186	-1.42294	-4.73059	-3.45168
HL.SW.v1.0.G013974	AT2G42350	RING/U-box superfamily protein	703064854	e3 ubiquitin-protein ligase atl41-like				190	0.00772099	2.48186	0.519884	6.42763	3.99672
HL.SW.v1.0.G008930	AT1G66100	Plant thionin	727532113	probable thionin-	defense response	response to stress		191	0.00768057	-1.33067	-0.477627	-4.95811	-2.88707
HL.SW.v1.0.G034572	AT5G23810	amino acid permease 7	703084118	amino acid	integral component of membrane	membrane		192	0.00764057	5.23288	4.50844	-1.82581	4.3421
HL.SW.v1.0.G033478	AT4G33790	Jojoba acyl CoA reductase-related male sterility protein	703074584	fatty acyl- reductase 3	fatty-acyl-CoA reductase (alcohol-forming) activity; endoplasmic reticulum; wax biosynthetic process	catalytic activity; endoplasmic reticulum; biosynthetic process	Cutin, suberine and wax biosynthesis; Peroxisome	193	0.00760098	-3.06248	-4.54447	-2.93299	-0.775447
HL.SW.v1.0.G013634	AT4G11650	osmotin 34	645267085	protein p21-like				194	0.0075618	0.850605	1.28893	3.44044	3.34974
HL.SW.v1.0.G031293	AT4G37260	myb domain protein 73	596208554	transcription factor myb44-like				195	0.00752302	-1.32934	-1.51562	-5.93284	-1.46737
HL.SW.v1.0.G008353	AT3G12500	basic chitinase	4960049	endochitinase precursor	chitinase activity; carbohydrate metabolic process; chitin catabolic process; chitin binding; cell wall macromolecule catabolic process	carbohydrate metabolic process; catabolic process; binding; cellular process; hydrolase activity	Amino sugar and nucleotide sugar metabolism; Metabolic pathways	196	0.00748464	2.12703	1.46184	4.58107	-0.520231
HL.SW.v1.0.G018027	AT2G37900	Major facilitator superfamily protein	657998448	protein nrt1 ptr family -like	transporter activity; membrane	membrane; transporter activity		197	0.00744664	2.34566	0.888729	2.91037	3.76223
HL.SW.v1.0.G004020	AT3G11760	unknown protein; FUNCTIONS IN: molecular_function unknown; INVOLVED IN: biological_process unknown; LOCATED IN: cellular_component unknown; EXPRESSED IN: 23 plant structures; EXPRESSED DURING: 14 growth stages; BEST Arabidopsis thaliana protein match is: unknown protein (TAIR:AT5G04860.1); Has 84 Blast hits to 73 proteins in 13 species: Archae - 0; Bacteria - 0; Metazoa - 0; Fungi - 0; Plants - 8…	595882254	splicing factor 3a subunit 3				198	0.00740903	-0.770285	-2.17237	-5.80317	-2.17805
HL.SW.v1.0.G023488	AT5G13330	related to AP2 6l	764646115	ethylene-responsive transcription factor erf113				199	0.0073718	1.54198	1.33042	3.20677	2.17941
HL.SW.v1.0.G045618	AT1G61680	terpene synthase 14	590625479	-linalool -nerolidol synthase	magnesium ion binding; terpene synthase activity	catalytic activity; binding	Monoterpenoid biosynthesis; Biosynthesis of secondary metabolites	200	0.00733494	-3.84614	-2.79406	-4.01064	-2.53624
HL.SW.v1.0.G009685	AT5G59320	lipid transfer protein 3	703149635	non-specific lipid transfer protein precursor	lipid binding; lipid transport	lipid binding; transport		201	0.00729845	-2.42741	-1.79483	-2.51514	-1.38919
HL.SW.v1.0.G014713	AT1G03780	targeting protein for XKLP2	703080652	targeting protein for isoform 1	microtubule cytoskeleton; cytoskeletal part	cytoskeleton		202	0.00726232	-2.40109	-0.677166	-10.4474	-0.353031
HL.SW.v1.0.G023862	AT1G73020	unknown protein; CONTAINS InterPro DOMAIN/s: Protein of unknown function DUF590 (InterPro:IPR007632); Has 1198 Blast hits to 1128 proteins in 154 species: Archae - 0; Bacteria - 0; Metazoa - 809; Fungi - 158; Plants - 25; Viruses - 0; Other Eukaryotes - 206 (source: NCBI BLink).	703069012	anoctamin-like protein at1g73020 isoform x1				203	0.0121527	-8.62592	-2.44076	-8.35521	-3.60582
HL.SW.v1.0.G006766	AT3G58120	Basic-leucine zipper (bZIP) transcription factor family protein	703110135	transcription factor vip1	regulation of transcription, DNA-templated	biosynthetic process; nucleobase-containing compound metabolic process		204	0.0143822	-5.22962	-4.78927	-8.50163	-0.768754
HL.SW.v1.0.G002263	AT3G12500	basic chitinase	353677826	chitinase-like protein la-ab-like partial	chitinase activity; chitin catabolic process; defense response to insect; protein binding; extracellular region; cell wall macromolecule catabolic process	response to biotic stimulus; response to external stimulus; protein binding; catabolic process; extracellular region; response to stress; cellular process; hydrolase activity	Amino sugar and nucleotide sugar metabolism; Metabolic pathways	205	0.0143121	-1.72882	-4.43368	-1.65367	-4.80771
HL.SW.v1.0.G034790	AT1G47980	unknown protein; FUNCTIONS IN: molecular_function unknown; INVOLVED IN: biological_process unknown; LOCATED IN: endomembrane system; EXPRESSED IN: 6 plant structures; EXPRESSED DURING: 4 anthesis, F mature embryo stage, petal differentiation and expansion stage, E expanded cotyledon stage; BEST Arabidopsis thaliana protein match is: unknown protein (TAIR:AT3G62730.1); Has 169 Blast hits to 169 pr…	658035275	desiccation-related protein pcc13-62-like				206	0.0142426	-4.86526	-5.27795	-2.55292	-5.84901
HL.SW.v1.0.G023035	AT3G20820	Leucine-rich repeat (LRR) family protein	703082536	leucine-rich repeat receptor-like protein				207	0.0141738	-1.06649	-0.388535	-6.58808	-1.41514
HL.SW.v1.0.G031224	AT5G55930	oligopeptide transporter 1	470118119	oligopeptide transporter 1	transmembrane transport	transport; cellular process		208	0.0141057	-1.3292	-0.417015	-10.845	-0.0621714
HL.SW.v1.0.G019741	AT3G01680	CONTAINS InterPro DOMAIN/s: Mediator complex subunit Med28 (InterPro:IPR021640); BEST Arabidopsis thaliana protein match is: unknown protein (TAIR:AT3G01670.1); Has 122 Blast hits to 112 proteins in 13 species: Archae - 0; Bacteria - 0; Metazoa - 0; Fungi - 0; Plants - 122; Viruses - 0; Other Eukaryotes - 0 (source: NCBI BLink).	703066680	sieve element occlusion a				209	0.0140382	-1.40921	-2.75927	-2.45288	-1.83657
HL.SW.v1.0.G028095	AT5G05610	alfin-like 1	802546853	phd finger protein alfin-like 1	histone binding; regulation of transcription, DNA-templated; zinc ion binding	protein binding; biosynthetic process; nucleobase-containing compound metabolic process		210	0.0139713	-1.21882	-1.31792	-6.67402	-1.8462
HL.SW.v1.0.G029484	AT1G72450	jasmonate-zim-domain protein 6	348076069	protein tify 10a			Plant hormone signal transduction	211	0.0139051	0.0835545	-1.92648	-3.16184	-2.26663
HL.SW.v1.0.G017349	AT2G19130	S-locus lectin protein kinase family protein	595924435	g-type lectin s-receptor-like serine threonine-protein kinase at2g19130	protein kinase activity; nucleotide binding	nucleotide binding; cellular protein modification process; kinase activity		212	0.0138395	2.40771	1.15546	2.79258	1.04289
HL.SW.v1.0.G011693	AT1G08880	Histone superfamily protein	357511185	histone h2ax	protein heterodimerization activity; nucleosome; nucleus; DNA binding	nucleus; DNA binding; protein binding		213	0.0137745	-2.48766	-1.2973	-3.3638	-0.443296
HL.SW.v1.0.G027102	AT1G08230	Transmembrane amino acid transporter family protein	596041023	gaba transporter 1-like	integral component of membrane	membrane		214	0.0137102	2.91846	1.09105	3.11557	1.36379
HL.SW.v1.0.G022626	AT3G46290	hercules receptor kinase 1	703118023	probable receptor-like protein kinase at2g39360	peptidyl-tyrosine phosphorylation; protein kinase activity	cellular protein modification process; kinase activity		215	0.0136464	-1.2657	-1.20082	-3.64178	-1.6772
HL.SW.v1.0.G022939	AT2G26640	3-ketoacyl-CoA synthase 11	460404306	3-ketoacyl- synthase 19-like	membrane; fatty acid biosynthetic process; transferase activity, transferring acyl groups other than amino-acyl groups	membrane; lipid metabolic process; biosynthetic process; transferase activity; cellular process	Fatty acid elongation; Biosynthesis of secondary metabolites	216	0.0135832	-3.99986	-2.86721	-3.13052	-5.27651
HL.SW.v1.0.G002677	AT3G23990	heat shock protein 60	720025592	chaperonin cpn60- mitochondrial	cytoplasm; ATP binding; protein refolding	nucleotide binding; protein metabolic process; cytoplasm; cellular process	RNA degradation	217	0.0135206	-2.20177	-1.50333	-5.50777	-1.50244
HL.SW.v1.0.G026173	AT1G30700	FAD-binding Berberine family protein	567913049	reticuline oxidase-like protein	flavin adenine dinucleotide binding; UDP-N-acetylmuramate dehydrogenase activity; amino sugar metabolic process	nucleotide binding; catalytic activity		218	0.0134586	2.45198	0.766905	1.98939	5.95729
HL.SW.v1.0.G018710	AT3G45140	lipoxygenase 2	641846031	linoleate 13s-lipoxygenase 2-1	single-organism metabolic process	metabolic process	Linoleic acid metabolism; alpha-Linolenic acid metabolism; Metabolic pathways; Biosynthesis of secondary metabolites	219	0.0133972	-0.562021	-1.22768	-3.07019	-2.27259
HL.SW.v1.0.G010126	AT4G23690	Disease resistance-responsive (dirigent-like protein) family protein	703137840	disease resistance response protein 206-like				220	0.0133363	-3.94032	-3.54046	-2.81227	-5.27651
HL.SW.v1.0.G003194	AT1G73050	Glucose-methanol-choline (GMC) oxidoreductase family protein	703124875	-mandelonitrile lyase 2-like	flavin adenine dinucleotide binding; oxidoreductase activity, acting on CH-OH group of donors; lyase activity	nucleotide binding; catalytic activity	Cyanoamino acid metabolism; Biosynthesis of secondary metabolites	221	0.0132759	2.72671	3.21121	0.922612	1.56387
HL.SW.v1.0.G021354	AT1G13130	Cellulase (glycosyl hydrolase family 5) protein	703113283	cellulase protein	carbohydrate metabolic process; hydrolase activity, hydrolyzing O-glycosyl compounds	carbohydrate metabolic process; hydrolase activity		222	0.0132161	0.434422	-0.736172	-10.6839	-5.84901
HL.SW.v1.0.G035128	AT3G57270	beta-1,3-glucanase 1	703076038	glucan endo- -beta- basic isoform-like	carbohydrate metabolic process; hydrolase activity, hydrolyzing O-glycosyl compounds	carbohydrate metabolic process; hydrolase activity		223	0.0131569	0.61649	1.29599	3.84949	1.16804
HL.SW.v1.0.G024773	AT5G48930	hydroxycinnamoyl-CoA shikimate/quinate hydroxycinnamoyl transferase	703163127	hydroxycinnamoyl-coenzyme a shikimate quinate hydroxycinnamoyltransferase	transferase activity, transferring acyl groups other than amino-acyl groups	transferase activity	Phenylpropanoid biosynthesis; Flavonoid biosynthesis; Stilbenoid, diarylheptanoid and gingerol biosynthesis; Metabolic pathways; Biosynthesis of secondary metabolites	224	0.0130981	-9.14776	-0.065718	-8.62036	-2.87847
HL.SW.v1.0.G039400	AT1G49430	long-chain acyl-CoA synthetase 2	429884518	long chain acyl- synthetase 2	catalytic activity	catalytic activity	Fatty acid biosynthesis; Fatty acid degradation; Metabolic pathways; Fatty acid metabolism; Peroxisome	225	0.0130399	-4.17543	-5.06888	-2.61051	-1.15658
HL.SW.v1.0.G021987	AT4G31120	SHK1 binding protein 1	694422045	protein arginine n-methyltransferase -like isoform x2	positive regulation of vernalization response; peptidyl-arginine N-methylation; kinase activity; protein methyltransferase activity; regulation of flower development; cytosol	response to abiotic stimulus; flower development; cellular protein modification process; cytosol; kinase activity; response to stress	RNA transport	226	0.0129822	-1.33657	-0.856449	-10.0942	-1.15722
HL.SW.v1.0.G037735	AT2G13610	ABC-2 type transporter family protein	703078236	abc transporter g family member 5	ATP binding; organic phosphonate transmembrane-transporting ATPase activity; membrane	nucleotide binding; membrane; cellular process; transporter activity; hydrolase activity		227	0.012925	-2.34032	-2.58302	-4.74677	-2.00231
HL.SW.v1.0.G002760	AT3G12500	basic chitinase	353677826	chitinase-like protein la- partial	chitinase activity; chitin catabolic process; defense response to insect; protein binding; extracellular region; cell wall macromolecule catabolic process	response to biotic stimulus; response to external stimulus; protein binding; catabolic process; extracellular region; response to stress; cellular process; hydrolase activity	Amino sugar and nucleotide sugar metabolism; Metabolic pathways	228	0.0128683	-2.5317	-3.06145	-1.59802	-1.31049
HL.SW.v1.0.G010846	AT2G20340	Pyridoxal phosphate (PLP)-dependent transferases superfamily protein	720090665	tyrosine dopa decarboxylase	pyridoxal phosphate binding; tyrosine decarboxylase activity; aromatic-L-amino-acid decarboxylase activity; tyrosine metabolic process; alkaloid biosynthetic process; histidine metabolic process; L-phenylalanine metabolic process; tryptophan metabolic process; indole biosynthetic process	catalytic activity; biosynthetic process; binding; cellular process	Tyrosine metabolism; Isoquinoline alkaloid biosynthesis; Metabolic pathways; Biosynthesis of secondary metabolites	229	0.0128121	2.12968	2.28784	5.50339	2.86967
HL.SW.v1.0.G009535	AT1G73050	Glucose-methanol-choline (GMC) oxidoreductase family protein	703124875	-mandelonitrile lyase 3-like	flavin adenine dinucleotide binding; oxidoreductase activity, acting on CH-OH group of donors; lyase activity	nucleotide binding; catalytic activity	Cyanoamino acid metabolism; Biosynthesis of secondary metabolites	230	0.0127564	0.291402	-1.87371	-9.35301	-4.51517
HL.SW.v1.0.G013047	AT1G10370	Glutathione S-transferase family protein	470129447	glutathione s-transferase u17-like	response to salt stress; glutathione transferase activity; glutathione metabolic process; proline transport; negative regulation of response to water deprivation; lateral root development; response to growth hormone; chloroplast; toxin catabolic process; response to karrikin; de-etiolation; NA	secondary metabolic process; response to abiotic stimulus; catabolic process; post-embryonic development; response to endogenous stimulus; transferase activity; transport; response to stress; cellular process; plastid	Glutathione metabolism	231	0.0127012	-1.33733	-1.46119	-3.64317	-1.30706
HL.SW.v1.0.G017819	AT1G21880	lysm domain GPI-anchored protein 1 precursor	703080298	lysm domain-containing gpi-anchored protein 1				232	0.0126465	-1.14714	-1.49985	-6.40463	-0.214314
HL.SW.v1.0.G015235	AT1G29920	chlorophyll A/B-binding protein 2	470136186	chlorophyll a-b binding protein of lhcii type 1-like	metal ion binding; photosynthesis, light harvesting; photosystem II; protein-chromophore linkage; chlorophyll binding; integral component of membrane; chloroplast; photosystem I	generation of precursor metabolites and energy; membrane; cellular protein modification process; photosynthesis; binding; plastid; thylakoid	Photosynthesis - antenna proteins; Metabolic pathways	233	0.0125922	-0.849584	-1.23593	-2.02702	-4.40122
HL.SW.v1.0.G004795	AT5G58450	Tetratricopeptide repeat (TPR)-like superfamily protein	703109969	phagocyte signaling-impaired protein	plasmodesma; cytosol	cytosol		234	0.0125384	-0.0301165	-1.24091	-4.11258	-3.44214
HL.SW.v1.0.G031243	AT1G41830	SKU5-similar 6	694316538	l-ascorbate oxidase homolog	L-ascorbate oxidase activity; copper ion binding; NA; L-ascorbic acid metabolic process	carbohydrate metabolic process; catalytic activity; binding; cellular process		235	0.012485	-1.40856	-1.75295	-2.27285	-8.99652
HL.SW.v1.0.G038350	AT1G78580	trehalose-6-phosphate synthase	604312801	-trehalose-phosphate synthase	alpha,alpha-trehalose-phosphate synthase (UDP-forming) activity; protein dephosphorylation; trehalose-phosphatase activity; trehalose biosynthetic process; starch metabolic process; sucrose metabolic process	carbohydrate metabolic process; cellular protein modification process; biosynthetic process; transferase activity; hydrolase activity	Starch and sucrose metabolism; Metabolic pathways	236	0.0124321	-0.937502	-2.61936	-5.20655	-2.93831
HL.SW.v1.0.G033437	AT1G63100	GRAS family transcription factor	590677841	scarecrow-like protein 28	regulation of transcription, DNA-templated; transcription, DNA-templated	biosynthetic process; nucleobase-containing compound metabolic process		237	0.0123797	-3.05938	-3.83313	-2.00372	-5.84901
HL.SW.v1.0.G030810	AT5G38560	Protein kinase superfamily protein	703103797	proline-rich receptor-like protein kinase perk8	plasma membrane; ATP binding; protein serine/threonine kinase activity; serine family amino acid metabolic process	nucleotide binding; cellular protein modification process; kinase activity; plasma membrane		238	0.0123276	-1.83213	-1.57535	-3.54436	-0.697106
HL.SW.v1.0.G003546	AT5G36930	Disease resistance protein (TIR-NBS-LRR class) family	40644187	tmv resistance protein n				239	0.0122761	-2.08123	-1.71294	-2.71132	-3.50882
HL.SW.v1.0.G045147	AT5G43580	Serine protease inhibitor, potato inhibitor I-type family protein	802607877	inhibitor of trypsin and hageman factor-like	negative regulation of endopeptidase activity	protein metabolic process; cellular process; hydrolase activity		240	0.0122249	3.04257	0.805682	1.48822	6.83894
HL.SW.v1.0.G024897	AT5G36110	cytochrome P450, family 716, subfamily A, polypeptide 1	703094290	cytochrome p450	heme binding; oxidoreductase activity, acting on paired donors, with incorporation or reduction of molecular oxygen; monooxygenase activity; iron ion binding	catalytic activity; binding		241	0.0121742	2.56109	-0.741922	4.17344	3.56986
HL.SW.v1.0.G026905	AT5G01930	Glycosyl hydrolase superfamily protein	566210289	mannan endo- -beta-mannosidase 6 isoform x2	carbohydrate metabolic process; hydrolase activity, hydrolyzing O-glycosyl compounds	carbohydrate metabolic process; hydrolase activity	Fructose and mannose metabolism	242	0.0121239	0.381941	-0.591787	-10.8811	-0.738697
HL.SW.v1.0.G017942	AT2G39510	nodulin MtN21 /EamA-like transporter family protein	703099378	wat1-related protein at2g39510-like	membrane; transmembrane transport	membrane; transport; cellular process		243	0.012074	-4.72804	-0.737685	-9.49963	-3.92221
HL.SW.v1.0.G037241	AT5G59910	Histone superfamily protein	720036249	histone superfamily protein	protein heterodimerization activity; nucleosome; nucleus; DNA binding	nucleus; DNA binding; protein binding		244	0.0120245	-2.75379	-1.77283	-2.73099	0.0249299
HL.SW.v1.0.G029241	AT2G43180	Phosphoenolpyruvate carboxylase family protein	470121301	petal death protein isoform x2	catalytic activity	catalytic activity		245	0.0119754	-1.5624	-0.911681	-3.69444	-1.17154
HL.SW.v1.0.G036759	AT1G29930	chlorophyll A/B binding protein 1	703102930	chlorophyll a-b binding protein 40	metal ion binding; photosynthesis, light harvesting; photosystem II; protein-chromophore linkage; chlorophyll binding; integral component of membrane; chloroplast; photosystem I	generation of precursor metabolites and energy; membrane; cellular protein modification process; photosynthesis; binding; plastid; thylakoid	Photosynthesis - antenna proteins; Metabolic pathways	246	0.0119267	-0.29812	-0.359282	0.0278991	-0.393308
HL.SW.v1.0.G032994	AT5G37010	unknown protein; FUNCTIONS IN: molecular_function unknown; INVOLVED IN: N-terminal protein myristoylation; EXPRESSED IN: 22 plant structures; EXPRESSED DURING: 13 growth stages; BEST Arabidopsis thaliana protein match is: unknown protein (TAIR:AT1G65710.1); Has 6746 Blast hits to 5259 proteins in 486 species: Archae - 7; Bacteria - 485; Metazoa - 3508; Fungi - 577; Plants - 378; Viruses - 50; Oth…	703147013	hypothetical protein L484_027140				247	0.0118785	-3.07388	-0.398006	-9.77391	-4.31326
HL.SW.v1.0.G000366	AT3G12500	basic chitinase	703125495	basic chitinase	chitinase activity; carbohydrate metabolic process; chitin catabolic process; chitin binding; cell wall macromolecule catabolic process	carbohydrate metabolic process; catabolic process; binding; cellular process; hydrolase activity	Amino sugar and nucleotide sugar metabolism; Metabolic pathways	248	0.0118306	1.88891	1.16775	2.95295	1.00769
HL.SW.v1.0.G004978	AT4G37740	growth-regulating factor 2	566147919	growth-regulating factor 10-like				249	0.011783	-4.50817	-1.76701	-9.36156	-2.51603
HL.SW.v1.0.G036316	AT2G44710	RNA-binding (RRM/RBD/RNP motifs) family protein	703163537	heterogeneous nuclear ribonucleoprotein q	organic cyclic compound binding; heterocyclic compound binding	binding		250	0.0117359	-2.44459	-2.83848	-2.1286	-4.50608
HL.SW.v1.0.G007626	AT5G39150	RmlC-like cupins superfamily protein	697132705	germin-like protein 2-1	extracellular region; manganese ion binding; nutrient reservoir activity	extracellular region; binding		251	0.0116892	4.55932	2.18478	4.56579	4.65942
HL.SW.v1.0.G007655	AT4G12300	cytochrome P450, family 706, subfamily A, polypeptide 4	703155014	cytochrome p450 93a1	metal ion binding; oxidoreductase activity	catalytic activity; binding		252	0.0116428	2.08954	1.67075	4.15081	8.46064
HL.SW.v1.0.G006415	AT1G59960	NAD(P)-linked oxidoreductase superfamily protein	702273455	d-galacturonate reductase-like	oxidoreductase activity; L-ascorbic acid biosynthetic process	carbohydrate metabolic process; catalytic activity; biosynthetic process; cellular process		253	0.0115968	1.7889	2.11856	2.15307	1.61838
HL.SW.v1.0.G028488	AT4G11650	osmotin 34	802538097	protein p21-like				254	0.0115511	-3.64125	-5.05871	8.36531	-3.38406
HL.SW.v1.0.G000065	AT2G26910	pleiotropic drug resistance 4	703108187	abc transporter g family member 32	ATPase activity; plasma membrane; drug transmembrane transport; ATP binding; cuticle development; integral component of membrane	nucleotide binding; multicellular organism development; transport; plasma membrane; cellular process; hydrolase activity		255	0.0115058	-1.63247	-1.05808	-2.37463	-2.19779
HL.SW.v1.0.G023059	AT1G75240	homeobox protein 33	703120361	homeobox protein 33 isoform 1	binding	binding		256	0.0114609	-6.70451	-2.92795	-1.63518	-0.568377
HL.SW.v1.0.G042161	AT5G08640	flavonol synthase 1	703098616	flavonol synthase flavanone 3-hydroxylase	cytoplasm; naringenin 3-dioxygenase activity; flavonol synthase activity; L-ascorbic acid binding; iron ion binding	cytoplasm; catalytic activity; biosynthetic process; carbohydrate binding	Flavonoid biosynthesis; Metabolic pathways; Biosynthesis of secondary metabolites	257	0.0114163	-3.90472	-0.958424	-1.47813	-3.729
HL.SW.v1.0.G000408	AT5G59190	subtilase family protein	703144818	subtilisin-like serine endopeptidase family protein isoform 2	serine-type endopeptidase activity	protein metabolic process; hydrolase activity		258	0.011372	-1.85962	-1.17799	-2.22936	-9.58054
HL.SW.v1.0.G003764	AT3G12500	basic chitinase	353677826	chitinase-like protein la- partial	binding; metabolic process	metabolic process; binding	Amino sugar and nucleotide sugar metabolism; Metabolic pathways	259	0.0113281	-0.879864	-4.16107	-4.19336	-1.88976
HL.SW.v1.0.G024563	AT1G14540	Peroxidase superfamily protein	645228418	lignin-forming anionic peroxidase	heme binding; extracellular region; metal ion binding; hydrogen peroxide catabolic process; peroxidase activity; response to oxidative stress; NA	catabolic process; catalytic activity; binding; extracellular region; cellular process; response to stress	Phenylpropanoid biosynthesis; Metabolic pathways; Biosynthesis of secondary metabolites	260	0.0112845	7.94492	8.49992	8.26315	3.95685
HL.SW.v1.0.G015984	AT5G15350	early nodulin-like protein 17	224141443	lamin-like protein				261	0.0112413	-1.84886	-1.04	-10.026	-0.173648
HL.SW.v1.0.G017470	AT2G05790	O-Glycosyl hydrolases family 17 protein	802658580	glucan endo- -beta-glucosidase 12	carbohydrate metabolic process; hydrolase activity, hydrolyzing O-glycosyl compounds	carbohydrate metabolic process; hydrolase activity		262	0.0111984	-1.49242	-1.28702	-2.76117	-2.07629
HL.SW.v1.0.G010523	AT2G29380	highly ABA-induced PP2C gene 3	703125083	probable protein phosphatase 2c 51	phosphoprotein phosphatase activity; cation binding	cellular protein modification process; binding; hydrolase activity	Plant hormone signal transduction; Insulin resistance	263	0.0111558	2.67204	3.05022	3.06242	2.83276
HL.SW.v1.0.G035472	AT3G54560	histone H2A 11	703064087	histone h2a variant 1	protein heterodimerization activity; nucleosome; nucleus; DNA binding	nucleus; DNA binding; protein binding		264	0.0111136	-2.24097	-2.06735	-4.79168	0.212515
HL.SW.v1.0.G040138	AT3G59110	Protein kinase superfamily protein	703120631	probable receptor-like protein kinase at2g42960	ATP binding; protein serine/threonine kinase activity; serine family amino acid metabolic process	nucleotide binding; cellular protein modification process; kinase activity		265	0.0110716	-0.684548	-3.76376	-9.7084	-0.421958
HL.SW.v1.0.G041520	AT1G75500	Walls Are Thin 1	470105467	protein walls are thin 1-like				266	0.01103	-3.56424	-5.58374	-1.53719	-3.01122
HL.SW.v1.0.G006825	AT5G66230	Chalcone-flavanone isomerase family protein	703163463	translation-associated element 2 isoform x2				267	0.0109887	-2.45361	-4.8147	-4.48827	0.598585
HL.SW.v1.0.G026692	AT1G08230	Transmembrane amino acid transporter family protein	590587441	transmembrane amino acid transporter family protein isoform 2	gamma-aminobutyric acid transmembrane transporter activity; plasma membrane; integral component of membrane	cellular process; transporter activity; plasma membrane		268	0.0109477	2.86022	1.24517	3.06801	3.17426
HL.SW.v1.0.G024588	AT4G35160	O-methyltransferase family protein	645260993	-norcoclaurine 6-o-methyltransferase-like	O-methyltransferase activity; protein dimerization activity	protein binding; transferase activity		269	0.010907	-2.69971	-2.38953	-2.67956	-1.46878
HL.SW.v1.0.G026915	AT1G80740	chromomethylase 1	828331321	dna (cytosine-5)-methyltransferase cmt1	binding; methyltransferase activity; C-5 methylation of cytosine	binding; transferase activity; DNA metabolic process; regulation of gene expression, epigenetic	Cysteine and methionine metabolism; Metabolic pathways	270	0.0108666	-2.42898	-1.82374	-2.89729	0.0653969
HL.SW.v1.0.G029141	AT1G75900	GDSL-like Lipase/Acylhydrolase superfamily protein	703133103	gdsl esterase lipase exl3	lipase activity; lipid catabolic process	catabolic process; lipid metabolic process; hydrolase activity		271	0.0108265	-0.673846	-0.72208	-9.42002	-4.02787
HL.SW.v1.0.G000363	AT4G21270	kinesin 1	595913986	kinesin 1	microtubule binding; microtubule-based movement; ATP binding; kinesin complex; microtubule motor activity; microtubule; tubulin complex	nucleotide binding; protein binding; cytoskeleton; cellular process; motor activity		272	0.0107867	-2.12753	-3.2741	-9.58242	-0.568377
HL.SW.v1.0.G019967	AT1G34540	cytochrome P450, family 94, subfamily D, polypeptide 1	657966104	cytochrome p450 94a2-like	oxidoreductase activity; binding	catalytic activity; binding		273	0.0107472	-1.61084	-3.51455	-2.62634	-0.365753
HL.SW.v1.0.G041956	AT1G50180	NB-ARC domain-containing disease resistance protein	470146959	disease resistance protein at1g50180	purine ribonucleoside binding; anion binding; adenyl ribonucleotide binding	nucleotide binding		274	0.0107079	-0.672192	-2.41935	-9.28273	-2.18314
HL.SW.v1.0.G025375	AT3G04080	apyrase 1	747084701	apyrase 2-like	hydrolase activity	hydrolase activity	Purine metabolism; Pyrimidine metabolism	275	0.010669	-3.72635	-2.39847	-9.32705	0
HL.SW.v1.0.G009214	AT5G59320	lipid transfer protein 3	703078976	non-specific lipid transfer protein precursor	lipid binding; lipid transport	lipid binding; transport		276	0.0106304	3.20451	2.56078	2.87803	-0.455493
HL.SW.v1.0.G034507	AT1G74670	Gibberellin-regulated family protein	645271074	protein gast1				277	0.010592	-3.58656	-2.45944	-8.96138	-0.921498
HL.SW.v1.0.G004873	AT1G64390	glycosyl hydrolase 9C2	643711876	endo-glucanase 2 family protein	cellulase activity; carbohydrate binding; cellulose catabolic process; starch metabolic process; sucrose metabolic process	carbohydrate metabolic process; catabolic process; carbohydrate binding; cellular process; hydrolase activity		278	0.0105539	-0.0237172	-0.690587	-10.7795	-0.523229
HL.SW.v1.0.G037808	AT5G13740	zinc induced facilitator 1	697109883	protein zinc induced facilitator-like 1-like isoform x1	transmembrane transport; integral component of membrane	membrane; transport; cellular process		279	0.010516	0.546067	-0.193762	-5.69283	-4.80621
HL.SW.v1.0.G030248	AT4G35160	O-methyltransferase family protein	727924629	trans-resveratrol di-o-methyltransferase-like	methyltransferase activity	transferase activity		280	0.0104785	-2.25922	-0.94231	-3.76305	-0.518912
HL.SW.v1.0.G033372	AT5G01360	Plant protein of unknown function (DUF828)	703117496	protein trichome birefringence-like 3	glucuronoxylan metabolic process; pectin biosynthetic process; cellulose biosynthetic process; meristem initiation; xylem development; xylan biosynthetic process; plant-type cell wall modification; Golgi apparatus; plasma membrane	carbohydrate metabolic process; multicellular organism development; cellular component organization; anatomical structure morphogenesis; Golgi apparatus; biosynthetic process; plasma membrane		281	0.0104412	-0.444152	-1.93485	-6.59162	-5.96256
HL.SW.v1.0.G039514	AT1G14520	myo-inositol oxygenase 1	703105132	inositol oxygenase 1	cytoplasm; iron ion binding; inositol catabolic process; inositol oxygenase activity	carbohydrate metabolic process; cytoplasm; catabolic process; catalytic activity; binding; cellular process	Ascorbate and aldarate metabolism; Inositol phosphate metabolism	282	0.0104042	0.49724	0.760428	-10.2816	-1.68689
HL.SW.v1.0.G008274	AT3G51280	Tetratricopeptide repeat (TPR)-like superfamily protein	703163394	protein pollenless 3-like 2-like				283	0.0103674	-1.79458	-0.989392	-10.0043	-3.92221
HL.SW.v1.0.G035244	AT1G05230	homeodomain GLABROUS 2	703149103	homeobox-leucine zipper protein hdg2	trichome morphogenesis; lipid binding; maintenance of floral organ identity; regulation of transcription, DNA-templated; sequence-specific DNA binding; nucleus	DNA binding; nucleus; flower development; cellular component organization; cell differentiation; anatomical structure morphogenesis; lipid binding; biosynthetic process; nucleobase-containing compound metabolic process		284	0.0103309	-1.60643	-0.995585	-3.35136	-1.11731
HL.SW.v1.0.G018130	AT4G18550	alpha/beta-Hydrolases superfamily protein	703145054	phospholipase a1-iigamma	lipid metabolic process; hydrolase activity	lipid metabolic process; hydrolase activity		285	0.0102947	-1.64602	-1.23483	-6.84579	0.886486
HL.SW.v1.0.G019192	AT5G06530	ABC-2 type transporter family protein	703152538	abc transporter g family member 22 isoform x1	molybdate transmembrane-transporting ATPase activity; ATP binding; membrane	nucleotide binding; membrane; cellular process; transporter activity; hydrolase activity		286	0.0102587	-0.229154	0.0780836	-7.40249	-1.35893
HL.SW.v1.0.G014944	AT4G36870	BEL1-like homeodomain 2	731387330	bel1-like homeodomain protein 4				287	0.0102229	-1.41645	-1.55298	-4.22603	-2.86165
HL.SW.v1.0.G038257	AT4G35920	PLAC8 family protein	703163336	protein mid1-complementing activity 1 isoform x1				288	0.0101874	-1.80394	-1.08203	-2.9444	-2.15358
HL.SW.v1.0.G041668	AT5G08350	GRAM domain-containing protein / ABA-responsive protein-related	703126505	gram domain-containing protein aba-responsive				289	0.0101522	-0.935549	0.439238	-6.61248	-2.21614
HL.SW.v1.0.G046679	AT2G28315	Nucleotide/sugar transporter family protein	694382041	uncharacterized membrane protein at1g06890-like	integral component of membrane; carbohydrate transport	membrane; transport		290	0.0101172	-0.682708	-0.983007	-10.0631	-6.42561
HL.SW.v1.0.G046523	AT2G26640	3-ketoacyl-CoA synthase 11	703075137	3-ketoacyl- synthase 11-like	membrane; fatty acid biosynthetic process; transferase activity, transferring acyl groups other than amino-acyl groups	membrane; lipid metabolic process; biosynthetic process; transferase activity; cellular process	Fatty acid elongation; Biosynthesis of secondary metabolites	291	0.0100824	-4.55548	-2.80691	-9.18014	2.15961
HL.SW.v1.0.G023929	AT1G65590	beta-hexosaminidase 3	747061264	beta-hexosaminidase 3	carbohydrate metabolic process; plant-type cell wall; beta-N-acetylhexosaminidase activity; plasma membrane; globoside metabolic process; glycosaminoglycan catabolic process; amino sugar metabolic process	carbohydrate metabolic process; catabolic process; cell wall; lipid metabolic process; plasma membrane; cellular process; hydrolase activity	Other glycan degradation; Amino sugar and nucleotide sugar metabolism; Glycosaminoglycan degradation; Glycosphingolipid biosynthesis - globo series; Glycosphingolipid biosynthesis - ganglio series; Metabolic pathways	292	0.0100479	-1.21446	-1.45709	-4.13044	-0.588242
HL.SW.v1.0.G041864	AT4G31950	cytochrome P450, family 82, subfamily C, polypeptide 3	590704264	cytochrome p450	oxidoreductase activity, acting on paired donors, with incorporation or reduction of molecular oxygen; regulation of transcription, DNA-templated; DNA binding; monooxygenase activity; heme binding; iron ion binding; nucleus; transcription, DNA-templated	DNA binding; nucleus; catalytic activity; biosynthetic process; nucleobase-containing compound metabolic process		293	0.0100136	1.95237	1.19727	4.0551	1.77366
HL.SW.v1.0.G036463	AT4G16260	Glycosyl hydrolase superfamily protein	595863055	beta- -glucanase	carbohydrate metabolic process; hydrolase activity, hydrolyzing O-glycosyl compounds	carbohydrate metabolic process; hydrolase activity		294	0.00997952	1.73243	2.4524	2.38642	3.39009
HL.SW.v1.0.G035966	AT5G63770	diacylglycerol kinase 2	595893494	diacylglycerol kinase 2	intracellular signal transduction; protein kinase C-activating G-protein coupled receptor signaling pathway; intracellular; root development; ATP binding; leaf development; diacylglycerol kinase activity; phospholipid catabolic process; glycerolipid metabolic process	nucleotide binding; signal transduction; multicellular organism development; catabolic process; lipid metabolic process; kinase activity; intracellular	Glycerolipid metabolism; Glycerophospholipid metabolism; Metabolic pathways; Biosynthesis of secondary metabolites; Phosphatidylinositol signaling system	295	0.00994569	-0.537598	-0.501667	-10.5102	-0.827656
HL.SW.v1.0.G006461	AT5G15740	O-fucosyltransferase family protein	703109447	o-fucosyltransferase family protein isoform 1	transferase activity, transferring glycosyl groups	transferase activity		296	0.00991209	-1.21471	-1.894	-5.95696	-6.50273
HL.SW.v1.0.G044721	AT1G29690	MAC/Perforin domain-containing protein	764599779	macpf domain-containing protein cad1-like				297	0.00987871	2.83151	2.63534	2.7774	1.96682
HL.SW.v1.0.G019820	AT2G45700	sterile alpha motif (SAM) domain-containing protein	703106016	dna cross-link repair protein snm1	single-organism cellular process	cellular process		298	0.00984556	-1.79061	-2.46431	-9.26461	-6.06783
HL.SW.v1.0.G039614	AT4G36850	PQ-loop repeat family protein / transmembrane family protein	743838387	pq-loop repeat family protein transmembrane family protein isoform 1				299	0.00981263	-2.34382	-0.806309	-4.08363	1.63624
HL.SW.v1.0.G007221	AT1G78430	ROP interactive partner 2	703085973	interactor of constitutive active rops 1-like				300	0.00977993	-5.42341	-1.10716	-2.81209	-2.05514
HL.SW.v1.0.G000153	AT3G21100	RNA-binding (RRM/RBD/RNP motifs) family protein	595862278	zinc finger ccch domain-containing protein 55	nucleic acid binding	nucleic acid binding		301	0.00974743	-1.19806	-1.15954	-9.7993	-1.38039
HL.SW.v1.0.G024826	AT5G60020	laccase 17	727601999	laccase 17 isoform 1	copper ion binding; hydroquinone:oxygen oxidoreductase activity; apoplast; lignin catabolic process	secondary metabolic process; catalytic activity; catabolic process; binding; extracellular region; cellular process		302	0.00971516	-2.37757	-3.18812	-2.31124	-6.42561
HL.SW.v1.0.G005740	AT3G12500	basic chitinase	353677826	chitinase-like protein la- partial	chitinase activity; chitin catabolic process; defense response to insect; extracellular region; cell wall macromolecule catabolic process	response to biotic stimulus; response to external stimulus; catabolic process; extracellular region; response to stress; cellular process; hydrolase activity	Amino sugar and nucleotide sugar metabolism; Metabolic pathways	303	0.00968309	-3.40574	-2.73215	-1.51843	0.611431
HL.SW.v1.0.G009293	AT2G02010	glutamate decarboxylase 4	703133968	glutamate decarboxylase 1	pyridoxal phosphate binding; glutamate metabolic process; glutamate decarboxylase activity; alanine metabolic process; aspartate metabolic process; beta-alanine metabolic process; taurine metabolic process	catalytic activity; binding; cellular process	Alanine, aspartate and glutamate metabolism; beta-Alanine metabolism; Taurine and hypotaurine metabolism; Butanoate metabolism; Metabolic pathways; Biosynthesis of secondary metabolites	304	0.00965124	1.1172	1.96014	5.4283	1.9961
HL.SW.v1.0.G018311	AT2G40620	Basic-leucine zipper (bZIP) transcription factor family protein	703145205	transcription factor rf2b-like	sequence-specific DNA binding; transcription factor activity, sequence-specific DNA binding; transcription factor complex; NA	DNA binding; transcription factor activity, sequence-specific DNA binding; biosynthetic process; nucleobase-containing compound metabolic process; intracellular		305	0.0096196	-1.80816	-1.06314	-3.9478	-2.05524
HL.SW.v1.0.G008737	AT4G28950	RHO-related protein from plants 9	593704969	rac-like gtp-binding protein arac7	actin filament organization; GTP binding; intracellular; plasma membrane; small GTPase mediated signal transduction	nucleotide binding; signal transduction; cellular component organization; intracellular; plasma membrane	Phagosome; AGE-RAGE signaling pathway in diabetic complications	306	0.00958816	-2.26539	-2.44936	-2.81235	-1.56801
HL.SW.v1.0.G041913	AT5G42900	cold regulated gene 27	823203597	cold regulated gene isoform 3				307	0.00955693	2.12839	0.378832	3.08193	1.97576
HL.SW.v1.0.G025788	AT2G16270	unknown protein; FUNCTIONS IN: molecular_function unknown; INVOLVED IN: biological_process unknown; LOCATED IN: chloroplast; EXPRESSED IN: 16 plant structures; EXPRESSED DURING: 9 growth stages; BEST Arabidopsis thaliana protein match is: unknown protein (TAIR:AT1G16630.1); Has 1844 Blast hits to 1256 proteins in 271 species: Archae - 6; Bacteria - 283; Metazoa - 434; Fungi - 153; Plants - 91; Vi…	703095809	probable gpi-anchored adhesin-like protein pga55				308	0.0095259	-1.73895	-3.22727	-4.34263	-3.92221
HL.SW.v1.0.G009905	AT3G23890	topoisomerase II	703102322	dna topoisomerase 2	DNA topoisomerase type II (ATP-hydrolyzing) activity; DNA binding; ATP binding; DNA topological change; nucleus	nucleotide binding; DNA binding; nucleus; cellular component organization; DNA metabolic process; hydrolase activity		309	0.00949507	-2.12573	-1.8247	-3.08073	0.117804
HL.SW.v1.0.G041904	AT3G12710	DNA glycosylase superfamily protein	703084374	glutamine amidotransferase	base-excision repair; glutamine metabolic process; DNA-3-methyladenine glycosylase activity; transferase activity	DNA metabolic process; transferase activity; response to stress; hydrolase activity	Base excision repair	310	0.00946444	-1.3472	-1.50882	-3.60046	-1.16214
HL.SW.v1.0.G005323	AT3G22142	Bifunctional inhibitor/lipid-transfer protein/seed storage 2S albumin superfamily protein	747104448	kda proline-rich				311	0.00943401	-3.86492	-4.1816	0.758733	-3.52223
HL.SW.v1.0.G040342	AT1G15340	methyl-CPG-binding domain 10	697141552	methyl- -binding domain-containing protein 11-like				312	0.00940377	0.0642546	0.334616	-4.74791	-2.05803
HL.SW.v1.0.G042114	AT2G22840	growth-regulating factor 1	590596786	growth-regulating factor 1				313	0.00937373	-3.58136	-3.32273	-1.66166	-2.63505
HL.SW.v1.0.G043185	AT3G54420	homolog of carrot EP3-3 chitinase	703090510	endochitinase pr4-like	chitinase activity; carbohydrate metabolic process; chitin catabolic process; chitin binding; cell wall macromolecule catabolic process	carbohydrate metabolic process; catabolic process; binding; cellular process; hydrolase activity	Amino sugar and nucleotide sugar metabolism; Metabolic pathways	314	0.00934388	0.801607	1.00704	4.31764	2.21161
HL.SW.v1.0.G025974	AT5G12900	unknown protein; FUNCTIONS IN: molecular_function unknown; INVOLVED IN: biological_process unknown; LOCATED IN: chloroplast; EXPRESSED IN: 21 plant structures; EXPRESSED DURING: 13 growth stages; BEST Arabidopsis thaliana protein match is: unknown protein (TAIR:AT1G12330.1); Has 1807 Blast hits to 1807 proteins in 277 species: Archae - 0; Bacteria - 0; Metazoa - 736; Fungi - 347; Plants - 385; Vi…	703082565	dna double-strand break repair rad50 atpase	protein folding	protein metabolic process; cellular process		315	0.00931422	-1.03345	-0.677902	-2.6816	-3.58817
HL.SW.v1.0.G006628	AT4G29360	O-Glycosyl hydrolases family 17 protein	703092120	glucan endo- -beta-glucosidase 12	glucan endo-1,3-beta-D-glucosidase activity; starch metabolic process; sucrose metabolic process	carbohydrate metabolic process; cellular process; hydrolase activity		316	0.00928474	-1.5309	-1.49342	-6.08963	-3.92221
HL.SW.v1.0.G013164	AT3G51740	inflorescence meristem receptor-like kinase 2	694395520	inflorescence meristem receptor-like kinase 2 isoform 1	plant-type cell wall; plasmodesma; plasma membrane; protein kinase activity; ATP binding; integral component of membrane	nucleotide binding; cell wall; cellular protein modification process; kinase activity; plasma membrane		317	0.00925545	-0.875835	-0.945905	-6.46752	-0.330538
HL.SW.v1.0.G014106	AT3G24140	basic helix-loop-helix (bHLH) DNA-binding superfamily protein	703142515	transcription factor fama				318	0.00922635	-2.95317	-2.94136	-8.35521	-7.37679
HL.SW.v1.0.G035334	AT5G44030	cellulose synthase A4	720020526	cellulose synthase a catalytic subunit 4	integral component of membrane; zinc ion binding; cellulose biosynthetic process; defense response to bacterium; cell wall organization; cellulose synthase (UDP-forming) activity; defense response to fungus; plant-type secondary cell wall biogenesis; plasma membrane; starch metabolic process; sucrose metabolic process; UDP-glucose metabolic process	carbohydrate metabolic process; response to biotic stimulus; response to external stimulus; cellular component organization; biosynthetic process; binding; transferase activity; nucleobase-containing compound metabolic process; response to stress; plasma membrane		319	0.00919742	-1.23754	-1.15441	-3.1737	-1.11142
HL.SW.v1.0.G023015	AT5G66570	PS II oxygen-evolving complex 1	326467059	oxygen-evolving enhancer protein chloroplastic-like	photosystem II oxygen evolving complex; extrinsic component of membrane; calcium ion binding; photosystem II stabilization; integral component of membrane; photosynthesis	generation of precursor metabolites and energy; membrane; photosynthesis; binding; thylakoid	Photosynthesis; Metabolic pathways	320	0.00916868	-0.669339	-0.40221	0.357655	-0.6254
HL.SW.v1.0.G029458	AT2G23610	methyl esterase 3	470129285	probable esterase pir7a isoform x1			Indole alkaloid biosynthesis; Biosynthesis of secondary metabolites	321	0.00914012	3.01605	1.90977	4.97431	3.30133
HL.SW.v1.0.G018977	AT1G77330	2-oxoglutarate (2OG) and Fe(II)-dependent oxygenase superfamily protein	827529326	1-aminocyclopropane-1-carboxylate oxidase 5	metal ion binding; oxidoreductase activity, acting on paired donors, with incorporation or reduction of molecular oxygen, 2-oxoglutarate as one donor, and incorporation of one atom each of oxygen into both donors	catalytic activity; binding	Cysteine and methionine metabolism; Metabolic pathways; Biosynthesis of secondary metabolites	322	0.00911173	-3.68369	-1.56939	-9.19934	-4.31326
HL.SW.v1.0.G030413	AT1G78780	pathogenesis-related family protein	703152701	pathogenesis-related family protein				323	0.00908352	2.56739	1.52748	1.88779	1.07877
HL.SW.v1.0.G016433	AT1G49870	unknown protein; LOCATED IN: chloroplast; EXPRESSED IN: 10 plant structures; EXPRESSED DURING: F mature embryo stage, petal differentiation and expansion stage, E expanded cotyledon stage, D bilateral stage; Has 6518 Blast hits to 5022 proteins in 522 species: Archae - 49; Bacteria - 635; Metazoa - 3264; Fungi - 379; Plants - 242; Viruses - 9; Other Eukaryotes - 1940 (source: NCBI BLink).	703108623	web family protein chloroplastic				324	0.00905549	-1.32083	-2.52478	-5.55385	-0.768754
HL.SW.v1.0.G012639	AT5G24090	chitinase A	567857954	acidic endochitinase-like	chitinase activity; chitin catabolic process; cell wall; extracellular region; polysaccharide catabolic process; cell wall macromolecule catabolic process	carbohydrate metabolic process; catabolic process; cell wall; extracellular region; cellular process; hydrolase activity	Amino sugar and nucleotide sugar metabolism; Metabolic pathways	325	0.00902762	1.75028	0.00412612	3.34224	3.24803
HL.SW.v1.0.G033231	AT1G20160	Subtilisin-like serine endopeptidase family protein	703124631	subtilisin-like protease	serine-type endopeptidase activity	protein metabolic process; hydrolase activity		326	0.00899993	-2.49255	-2.99634	-1.94384	-1.56801
HL.SW.v1.0.G009371	AT5G18840	Major facilitator superfamily protein	764571509	sugar transporter erd6-like 16 isoform x2	integral component of membrane; substrate-specific transmembrane transporter activity	membrane; transporter activity; cellular process		327	0.00897241	-1.93718	2.51206	-10.744	0.207536
HL.SW.v1.0.G044046	AT3G55480	protein affected traf&#64257;cking 2	703146284	ap3-complex subunit beta-a	Golgi to vacuole transport; lytic vacuole organization; intracellular protein transport; regulation of intracellular pH; AP-3 adaptor complex	cellular homeostasis; cytoplasm; membrane; cellular component organization; transport		328	0.00894505	-1.99571	-2.61766	-8.43838	-3.26093
HL.SW.v1.0.G010962	AT5G44400	FAD-binding Berberine family protein	703106576	reticuline oxidase-like protein	flavin adenine dinucleotide binding; UDP-N-acetylmuramate dehydrogenase activity; amino sugar metabolic process	nucleotide binding; catalytic activity		329	0.00891787	-1.35815	-1.68888	-9.45239	-6.42561
HL.SW.v1.0.G019111	AT4G31940	cytochrome P450, family 82, subfamily C, polypeptide 4	703136169	cytochrome p450 82a3	metal ion binding; oxidoreductase activity	catalytic activity; binding	Limonene and pinene degradation; Stilbenoid, diarylheptanoid and gingerol biosynthesis; Metabolic pathways; Biosynthesis of secondary metabolites	330	0.00889084	2.44445	0.780107	4.19103	1.72604
HL.SW.v1.0.G003761	AT4G39230	NmrA-like negative transcriptional regulator family protein	657971043	isoflavone reductase homolog				331	0.00886398	-2.86351	-0.0566521	-3.07743	-0.767865
HL.SW.v1.0.G013233	AT5G66400	Dehydrin family protein	15239373	dehydrin rab18	response to water deprivation; response to 1-aminocyclopropane-1-carboxylic acid; plasma membrane; cold acclimation; cytosol; response to abscisic acid	response to abiotic stimulus; response to endogenous stimulus; cytosol; response to stress; plasma membrane		332	0.00883728	3.09307	4.41055	0.306958	-0.965715
HL.SW.v1.0.G031347	AT4G35190	Putative lysine decarboxylase family protein	743875359	cytokinin riboside 5 -monophosphate phosphoribohydrolase log5-like	lyase activity	catalytic activity		333	0.00881074	-0.500429	-2.19459	-9.41181	-1.88976
HL.SW.v1.0.G008071	AT1G03870	FASCICLIN-like arabinoogalactan 9	703090027	fasciclin-like arabinogalactan protein 13				334	0.00878436	-1.0726	-0.499416	-10.4066	0.0160313
HL.SW.v1.0.G025276	AT3G05680	embryo defective 2016	703139491	embryo defective				335	0.00875814	-0.81495	-2.67088	-3.57486	-2.06066
HL.SW.v1.0.G025073	AT5G16530	Auxin efflux carrier family protein	470132570	auxin efflux carrier component 8	pollen development; auxin transmembrane transporter activity; intracellular auxin transport; integral component of membrane; endoplasmic reticulum; auxin homeostasis	multicellular organism development; membrane; endoplasmic reticulum; transporter activity; cellular process		336	0.00873208	-1.41108	-0.0185138	-4.43	-3.11943
HL.SW.v1.0.G006041	AT3G07880	Immunoglobulin E-set superfamily protein	596298719	rho gdp-dissociation inhibitor 1-like	cytoplasm; Rho GDP-dissociation inhibitor activity	nucleotide binding; cytoplasm; enzyme regulator activity; hydrolase activity		337	0.00870617	-0.469738	-2.52774	-9.6607	-5.96256
HL.SW.v1.0.G035003	AT1G24330	ARM repeat superfamily protein	703135040	u-box domain-containing protein 6	ligase activity; ubiquitin-protein transferase activity	cellular protein modification process; transferase activity		338	0.00868041	-0.805576	0.19636	-5.74146	-1.20791
HL.SW.v1.0.G008348	AT1G48100	Pectin lyase-like superfamily protein	703107492	polygalacturonase at1g48100	galacturan 1,4-alpha-galacturonidase activity; extracellular region; polygalacturonase activity; cell wall organization; lyase activity; starch metabolic process; sucrose metabolic process	carbohydrate metabolic process; cellular component organization; extracellular region; hydrolase activity		339	0.0086548	-2.14397	-3.55786	-2.81133	-3.47854
HL.SW.v1.0.G023527	AT3G11945	homogentisate prenyltransferase	746818019	homogentisate prenyltransferase	root development; dimethylallyltranstransferase activity; chloroplast envelope; carotenoid biosynthetic process; protein binding; polarity specification of adaxial/abaxial axis; negative regulation of flower development; homogentisate solanesyltransferase activity; homogentisate geranylgeranyltransferase activity; nucleocytoplasmic transporter activity; leaf morphogenesis; nuclear envelope; pre-m…	anatomical structure morphogenesis; biosynthetic process; plastid; cellular process; transporter activity; regulation of gene expression, epigenetic; nuclear envelope; protein binding; flower development; lipid metabolic process; mitochondrion; transferase activity	Ubiquinone and other terpenoid-quinone biosynthesis	340	0.00862935	-3.87432	-4.76339	-7.94164	-5.08917
HL.SW.v1.0.G034081	AT2G25737	Sulfite exporter TauE/SafE family protein	595803514	hypothetical protein PRUPE_ppa004997mg	integral component of membrane	membrane		341	0.00860404	0.087361	-2.18072	-5.65599	-1.67419
HL.SW.v1.0.G012082	AT5G64580	AAA-type ATPase family protein	703111603	atp-dependent zinc metalloprotease	ATP binding; metallopeptidase activity	nucleotide binding; protein metabolic process; hydrolase activity		342	0.00857888	0.235993	-0.797761	-10.0097	-1.77968
HL.SW.v1.0.G036213	AT5G19440	NAD(P)-binding Rossmann-fold superfamily protein	225455496	cinnamoyl- reductase 1-like	coenzyme binding; catalytic activity	catalytic activity; binding		343	0.00855387	3.15289	2.29321	3.27155	4.77796
HL.SW.v1.0.G026146	AT5G07670	RNI-like superfamily protein	703140219	f-box protein at5g07670-like				344	0.00852901	-3.70115	-2.01562	-3.64893	-5.84901
HL.SW.v1.0.G023091	AT5G09530	hydroxyproline-rich glycoprotein family protein	674911563	leguminosin group485 secreted peptide				345	0.00850428	4.04227	0.868905	4.4654	3.66835
HL.SW.v1.0.G040515	AT2G07690	Minichromosome maintenance (MCM2/3/5) family protein	703127074	dna replication licensing factor mcm5	DNA helicase activity; MCM complex; ATP binding; DNA replication origin binding; DNA replication initiation; THO complex; cytoplasm; chromatin binding; replication fork; replication compartment; chromatin	nucleotide binding; DNA binding; nucleus; cytoplasm; cellular component organization; biosynthetic process; chromatin binding; DNA metabolic process; hydrolase activity	DNA replication	346	0.0084797	-2.57139	-0.879389	-3.19343	-1.66682
HL.SW.v1.0.G003670	AT1G11545	xyloglucan endotransglucosylase/hydrolase 8	703117882	probable xyloglucan endotransglucosylase hydrolase protein 8	xyloglucan:xyloglucosyl transferase activity; hydrolase activity, hydrolyzing O-glycosyl compounds; cell wall organization; xyloglucan metabolic process; cell wall; cell wall biogenesis; apoplast	carbohydrate metabolic process; cell wall; cellular component organization; transferase activity; extracellular region; hydrolase activity		347	0.00845527	-1.72937	-0.661656	-6.4481	-0.382146
HL.SW.v1.0.G010726	AT2G31270	homolog of yeast CDT1 A	703158107	cdt1-like protein chloroplastic				348	0.00843097	-1.57311	-1.30638	-9.28273	-6.77559
HL.SW.v1.0.G036644	AT3G44250	cytochrome P450, family 71, subfamily B, polypeptide 38	703123926	cytochrome p450 71a9-like	heme binding; membrane; oxidoreductase activity, acting on paired donors, with incorporation or reduction of molecular oxygen; monooxygenase activity; iron ion binding	catalytic activity; membrane; binding	Limonene and pinene degradation; Stilbenoid, diarylheptanoid and gingerol biosynthesis; Metabolic pathways; Biosynthesis of secondary metabolites	349	0.00840681	1.47449	1.23612	2.84302	2.06472
HL.SW.v1.0.G009501	AT4G33720	CAP (Cysteine-rich secretory proteins, Antigen 5, and Pathogenesis-related 1 protein) superfamily protein	729312720	pathogenesis-related protein 1-like	extracellular region	extracellular region	Plant hormone signal transduction; Plant-pathogen interaction	350	0.0112399	1.49133	-1.32832	3.69494	4.55711
HL.SW.v1.0.G041428	AT5G19730	Pectin lyase-like superfamily protein	703163587	pectin lyase-like superfamily protein isoform 1	pectinesterase activity; cell wall modification; aspartyl esterase activity; cell wall; lyase activity; starch metabolic process; sucrose metabolic process	carbohydrate metabolic process; cell wall; cellular component organization; hydrolase activity	Pentose and glucuronate interconversions; Starch and sucrose metabolism; Metabolic pathways	351	0.0125384	-4.83216	-2.93633	-5.15648	1.13673
HL.SW.v1.0.G045943	AT3G43210	ATP binding microtubule motor family protein	703139845	kinesin-related protein 4	microtubule motor activity; cytokinesis by cell plate formation; microtubule binding; microtubule; plasmodesma; male meiosis cytokinesis; radial microtubular system formation; ATP binding; microtubule-based movement; pollen development; kinesin complex; embryo sac cellularization; tubulin complex	nucleotide binding; protein binding; cytoskeleton; multicellular organism development; cellular component organization; anatomical structure morphogenesis; cell cycle; reproduction; motor activity		352	0.0125027	-2.11432	-2.44441	-9.28273	-3.92221
HL.SW.v1.0.G017602	AT3G22600	Bifunctional inhibitor/lipid-transfer protein/seed storage 2S albumin superfamily protein	802581815	non-specific lipid-transfer protein at2g13820	lipid binding; lipid transport	lipid binding; transport		353	0.0124673	3.83785	3.38248	6.10956	3.60867
HL.SW.v1.0.G017891	AT4G32890	GATA transcription factor 9	703104934	gata transcription factor 9-like	sequence-specific DNA binding; transcription factor activity, sequence-specific DNA binding; positive regulation of transcription, DNA-templated; nucleus; zinc ion binding; transcription factor complex; NA	DNA binding; nucleus; transcription factor activity, sequence-specific DNA binding; biosynthetic process; nucleobase-containing compound metabolic process		354	0.0124321	-3.52024	-1.79474	-4.29062	-5.59098
HL.SW.v1.0.G001669	AT1G19670	chlorophyllase 1	703098668	chlorophyllase partial	defense response to other organism; regulation of cellular metabolic process; signal transduction; metabolic process	response to biotic stimulus; response to external stimulus; signal transduction; metabolic process; response to stress	Porphyrin and chlorophyll metabolism; Metabolic pathways; Biosynthesis of secondary metabolites	355	0.0123971	-4.2117	-4.64689	-0.984583	-1.31355
HL.SW.v1.0.G028396	AT3G08030	Protein of unknown function, DUF642	470143097	PREDICTED: uncharacterized protein LOC101292742	plasma membrane; cell wall	cell wall; plasma membrane		356	0.0123623	-0.708759	-0.940387	-2.9261	-2.10167
HL.SW.v1.0.G020764	AT3G19000	2-oxoglutarate (2OG) and Fe(II)-dependent oxygenase superfamily protein	703098039	flavonol synthase flavanone 3-hydroxylase-like	dioxygenase activity; metal ion binding	catalytic activity; binding		357	0.0123276	-0.800264	-0.882868	-10.5997	1.1206
HL.SW.v1.0.G004074	AT3G04650	FAD/NAD(P)-binding oxidoreductase family protein	703121232	fad nad -binding oxidoreductase family protein	chloroplast	plastid		358	0.0122932	-2.42311	-2.60764	-2.11387	0.121324
HL.SW.v1.0.G026093	AT1G26090	P-loop containing nucleoside triphosphate hydrolases superfamily protein	645276167	p-loop containing nucleoside triphosphate hydrolases superfamily isoform partial	plastoglobule; ATPase activity; ATP binding	nucleotide binding; plastid; hydrolase activity		359	0.012259	-2.12503	-1.21499	-2.13082	-2.14457
HL.SW.v1.0.G022082	AT2G34930	disease resistance family protein / LRR family protein	802716738	receptor-like protein 12				360	0.0122249	-1.14024	-1.81789	-2.83634	-3.65286
HL.SW.v1.0.G004275	AT5G01700	Protein phosphatase 2C family protein	703088552	probable protein phosphatase 2c 65	protein serine/threonine phosphatase activity; protein serine/threonine phosphatase complex	cell; cellular protein modification process; hydrolase activity		361	0.012191	-2.45555	-0.760863	-9.31829	-2.43015
HL.SW.v1.0.G001178	AT5G36910	thionin 2.2	727501792	probable thionin-	defense response	response to stress		362	0.0149198	-2.0573	-0.141355	-5.89723	-6.50273
HL.SW.v1.0.G041361	AT1G77690	like AUX1 3	659131659	auxin transporter-like protein 3	membrane; developmental growth involved in morphogenesis; steroid biosynthetic process; transmembrane transporter activity; auxin influx; response to auxin; alcohol biosynthetic process; root morphogenesis; cellular developmental process; cellular component organization; cell growth	multicellular organism development; membrane; lipid metabolic process; response to endogenous stimulus; cellular component organization; anatomical structure morphogenesis; biosynthetic process; transporter activity; cell growth	Plant hormone signal transduction	363	0.0161652	-0.871012	-1.46875	-6.11607	-1.77453
HL.SW.v1.0.G033926	AT5G62000	auxin response factor 2	703161169	auxin response factor 4	cellular process; response to hormone; regulation of cellular process	response to endogenous stimulus; cellular process		364	0.0161208	-4.23183	-3.45112	-5.25495	-0.353031
HL.SW.v1.0.G041441	AT1G66400	calmodulin like 23	703147364	calcium-binding protein cml23	calcium ion binding	binding	Plant-pathogen interaction	365	0.0160766	-1.66246	-1.24217	-2.64707	-1.19627
HL.SW.v1.0.G011436	AT2G26560	phospholipase A 2A	703115868	patatin group a-3	lipid catabolic process; hydrolase activity	catabolic process; lipid metabolic process; hydrolase activity		366	0.0160327	-1.83118	-2.51335	-3.54394	-1.23416
HL.SW.v1.0.G023049	AT5G54010	UDP-Glycosyltransferase superfamily protein	703106227	udp-glycosyltransferase 79b6-like	transferase activity, transferring hexosyl groups	transferase activity		367	0.015989	-3.00703	-1.28586	-1.67299	-2.37426
HL.SW.v1.0.G009714	AT2G21120	Protein of unknown function (DUF803)	703076249	probable magnesium transporter nipa6	integral component of membrane; magnesium ion transmembrane transporter activity	membrane; cellular process; transporter activity		368	0.0159455	-1.45833	-2.09907	-2.1694	-1.68802
HL.SW.v1.0.G013068	AT2G32590	LOCATED IN: chloroplast; EXPRESSED IN: 17 plant structures; EXPRESSED DURING: 9 growth stages; CONTAINS InterPro DOMAIN/s: Barren (InterPro:IPR008418); Has 467 Blast hits to 447 proteins in 202 species: Archae - 0; Bacteria - 4; Metazoa - 147; Fungi - 168; Plants - 39; Viruses - 1; Other Eukaryotes - 108 (source: NCBI BLink).	703073112	condensin complex subunit 2	gene silencing by RNA; mitotic chromosome condensation; cell division; chromatin silencing; regulation of cell cycle; histone lysine methylation; DNA replication; condensin complex	cellular component organization; cellular protein modification process; biosynthetic process; DNA metabolic process; cell cycle; regulation of gene expression, epigenetic; intracellular		369	0.0159023	-1.98558	-1.55556	-9.30948	-5.27651
HL.SW.v1.0.G037042	AT5G05580	fatty acid desaturase 8	682235511	omega-3 fatty acid endoplasmic reticulum-like	lipid metabolic process; oxidoreductase activity, acting on paired donors, with oxidation of a pair of donors resulting in the reduction of molecular oxygen to two molecules of water	catalytic activity; lipid metabolic process		370	0.0158593	-1.35901	-0.245203	-3.59729	-3.48058
HL.SW.v1.0.G003206	AT1G68320	myb domain protein 62	401662350	transcription factor	DNA binding; catalytic activity	DNA binding; catalytic activity		371	0.0158166	1.37132	0.503528	5.66631	1.66936
HL.SW.v1.0.G036151	AT5G65360	Histone superfamily protein	565487241	histone	nucleosome; cell proliferation; DNA binding; nucleus; protein heterodimerization activity; plastid	biological_process; DNA binding; nucleus; protein binding; plastid		372	0.0157741	-2.67916	-1.11408	-3.85056	1.85227
HL.SW.v1.0.G015030	AT1G51780	IAA-leucine resistant (ILR)-like gene 5	703069005	iaa-amino acid hydrolase ilr1-like 4	hydrolase activity	hydrolase activity		373	0.0157318	-1.08773	-1.29428	-2.54168	-1.55294
HL.SW.v1.0.G011516	AT3G12500	basic chitinase	16903133	basic chitinase			Amino sugar and nucleotide sugar metabolism; Metabolic pathways	374	0.0156897	-1.6958	-3.21678	-4.64149	-1.8462
HL.SW.v1.0.G035702	AT2G02040	peptide transporter 2	255561761	protein nrt1 ptr family -like	membrane; transport	membrane; transport		375	0.0156479	-2.17118	-2.21841	-8.76915	-2.2548
HL.SW.v1.0.G015176	AT4G21410	cysteine-rich RLK (RECEPTOR-like protein kinase) 29	703073962	cysteine-rich receptor-like protein kinase 29	protein kinase activity; nucleotide binding	nucleotide binding; cellular protein modification process; kinase activity		376	0.0156063	-1.53696	-0.383882	-9.35301	-2.94378
HL.SW.v1.0.G042021	AT3G13790	Glycosyl hydrolases family 32 protein	703136779	beta- insoluble isoenzyme cwinv1-like	carbohydrate metabolic process; hydrolase activity, hydrolyzing O-glycosyl compounds	carbohydrate metabolic process; hydrolase activity	Galactose metabolism; Starch and sucrose metabolism; Metabolic pathways	377	0.0155649	1.86321	1.14871	1.88997	1.81305
HL.SW.v1.0.G015812	AT1G13130	Cellulase (glycosyl hydrolase family 5) protein	703113283	hydrolyzing o-glycosyl	carbohydrate metabolic process; hydrolase activity, hydrolyzing O-glycosyl compounds	carbohydrate metabolic process; hydrolase activity		378	0.0155237	-0.334925	-1.60609	-5.876	-0.473538
HL.SW.v1.0.G028516	AT1G04110	Subtilase family protein	703081929	subtilisin-like protease sdd1	serine-type endopeptidase activity; regulation of cell proliferation; stomatal complex morphogenesis; external side of plasma membrane; 2-alkenal reductase [NAD(P)] activity	protein metabolic process; post-embryonic development; anatomical structure morphogenesis; cellular process; plasma membrane; hydrolase activity		379	0.0154827	-3.25945	-1.13821	-4.18597	-0.718001
HL.SW.v1.0.G045301	AT3G59140	multidrug resistance-associated protein 14	703103996	abc transporter c family member 10-like	ATPase activity, coupled to transmembrane movement of substances; ATP binding; 2-alkenal reductase [NAD(P)] activity; integral component of membrane	nucleotide binding; membrane; cellular process; transporter activity; hydrolase activity		380	0.015442	-4.18016	-1.9744	-9.10066	0.027834
HL.SW.v1.0.G014064	AT3G54810	Plant-specific GATA-type zinc finger transcription factor family protein	703084955	gata transcription factor 8-like	sequence-specific DNA binding; transcription factor activity, sequence-specific DNA binding; positive regulation of transcription, DNA-templated; nucleus; zinc ion binding; seed germination; transcription factor complex; NA	DNA binding; nucleus; transcription factor activity, sequence-specific DNA binding; post-embryonic development; biosynthetic process; nucleobase-containing compound metabolic process		381	0.0154015	-1.29654	-0.889317	-3.44617	-0.666943
HL.SW.v1.0.G036939	AT3G51895	sulfate transporter 3;1	703121615	sulfate transporter -like	integral component of membrane; chloroplast; secondary active sulfate transmembrane transporter activity	membrane; plastid; cellular process; transporter activity		382	0.0153611	-0.246303	-0.967168	-2.56422	-2.87472
HL.SW.v1.0.G033917	AT5G20860	Plant invertase/pectin methylesterase inhibitor superfamily	703139897	pectinesterase pectinesterase inhibitor 54	cell wall modification; cell wall; pectinesterase activity; aspartyl esterase activity; enzyme inhibitor activity; pectin catabolic process; starch metabolic process; sucrose metabolic process	carbohydrate metabolic process; catabolic process; cell wall; cellular component organization; enzyme regulator activity; hydrolase activity		383	0.015321	-1.75537	-2.28329	-3.19572	-6.95095
HL.SW.v1.0.G023157	AT1G10740	alpha/beta-Hydrolases superfamily protein	703113414	alpha beta-hydrolases superfamily protein isoform 3	hydrolase activity	hydrolase activity		384	0.0152811	-0.793366	-0.159726	-2.62422	-3.96333
HL.SW.v1.0.G040946	AT1G27950	glycosylphosphatidylinositol-anchored lipid protein transfer 1	703122948	non-specific lipid transfer protein gpi-anchored 1-like	plant-type cell wall; lipid binding; anchored component of plasma membrane; defense response to fungus; lipid transport; cuticle development; endoplasmic reticulum	response to biotic stimulus; response to external stimulus; multicellular organism development; cell wall; lipid binding; endoplasmic reticulum; transport; plasma membrane; response to stress		385	0.0152414	-1.9289	-1.0177	-2.05879	-2.21538
HL.SW.v1.0.G031825	AT5G65360	Histone superfamily protein	565487241	histone	nucleosome; cell proliferation; DNA binding; nucleus; protein heterodimerization activity; plastid	biological_process; DNA binding; nucleus; protein binding; plastid		386	0.015202	-1.32889	-0.681295	-4.11561	-0.920065
HL.SW.v1.0.G015595	AT5G58300	Leucine-rich repeat protein kinase family protein	703091766	inactive receptor kinase	plasma membrane; protein kinase activity; ATP binding; integral component of membrane	nucleotide binding; cellular protein modification process; kinase activity; plasma membrane		387	0.0151627	-1.35489	-0.779123	-3.68234	-2.27997
HL.SW.v1.0.G013345	AT4G05390	root FNR 1	703126123	ferredoxin--nadp root chloroplastic	oxidation-reduction process	metabolic process	Photosynthesis; Metabolic pathways	388	0.0151236	-0.992479	-1.70188	-6.30604	-0.362367
HL.SW.v1.0.G007425	AT5G11420	Protein of unknown function, DUF642	703152234	gtp-binding nuclear protein	GTP binding; intracellular; nucleocytoplasmic transport; intracellular protein transport; small GTPase mediated signal transduction; GTPase activity	nucleotide binding; signal transduction; transport; intracellular; hydrolase activity		389	0.0150847	-1.349	-0.717117	-2.81154	-1.46973
HL.SW.v1.0.G021311	AT5G03170	FASCICLIN-like arabinogalactan-protein 11	703128478	fasciclin-like arabinogalactan protein 12				390	0.015046	-1.61875	-1.66169	-2.7441	-6.71206
HL.SW.v1.0.G008968	AT4G25150	HAD superfamily, subfamily IIIB acid phosphatase	470134000	acid phosphatase 1-like	protein dephosphorylation; acid phosphatase activity; riboflavin metabolic process; hexachlorocyclohexane metabolic process	cellular protein modification process; hydrolase activity		391	0.0150076	-1.87918	-1.66751	-2.18021	-1.04767
HL.SW.v1.0.G034608	AT1G17200	Uncharacterised protein family (UPF0497)	703156673	casp-like protein isoform 1	integral component of membrane; plasma membrane	plasma membrane		392	0.0149693	-0.968795	-1.65696	-2.78462	-2.57192
HL.SW.v1.0.G006808	AT1G55850	cellulose synthase like E1	703069161	cellulose synthase-like protein e1	cellulose synthase (UDP-forming) activity; cellulose biosynthetic process; integral component of membrane; starch metabolic process; sucrose metabolic process; UDP-glucose metabolic process	carbohydrate metabolic process; membrane; biosynthetic process; transferase activity; nucleobase-containing compound metabolic process		393	0.0149312	2.84419	1.87869	3.68675	1.64653
HL.SW.v1.0.G023537	AT1G13635	DNA glycosylase superfamily protein	703081259	glutamine amidotransferase	base-excision repair; glutamine metabolic process; DNA-3-methyladenine glycosylase activity; transferase activity	DNA metabolic process; transferase activity; response to stress; hydrolase activity	Base excision repair	394	0.0148933	-1.5374	-1.41696	-9.72174	-0.103282
HL.SW.v1.0.G039401	AT3G25700	Eukaryotic aspartyl protease family protein	703087878	aspartic proteinase nepenthesin-1	aspartic-type endopeptidase activity	protein metabolic process; hydrolase activity		395	0.0148556	-2.56386	-1.87199	-4.11595	-1.13958
HL.SW.v1.0.G023483	AT5G05340	Peroxidase superfamily protein	743871053	peroxidase p7-like	heme binding; extracellular region; metal ion binding; hydrogen peroxide catabolic process; peroxidase activity; response to oxidative stress; NA	catabolic process; catalytic activity; binding; extracellular region; cellular process; response to stress	Phenylpropanoid biosynthesis; Metabolic pathways; Biosynthesis of secondary metabolites	396	0.0148181	0.703763	1.48416	3.10777	0.959042
HL.SW.v1.0.G030566	AT3G62820	Plant invertase/pectin methylesterase inhibitor superfamily protein	703137270	21 kda protein	negative regulation of catalytic activity; metabolic process	catalytic activity		397	0.0147807	-2.34544	-3.60939	-8.07237	-2.13468
HL.SW.v1.0.G009670	AT3G07650	CONSTANS-like 9	571564221	zinc finger protein constans-like 9-like isoform x1	zinc ion binding; intracellular	binding; intracellular		398	0.0147436	1.99054	0.787568	2.9471	0.632514
HL.SW.v1.0.G009703	AT5G03170	FASCICLIN-like arabinogalactan-protein 11	703128466	hypothetical protein L484_014389				399	0.0147067	-1.12994	-2.12086	-9.54538	-2.51603
HL.SW.v1.0.G003617	AT1G50240	Protein kinase family protein with ARM repeat domain	802777601	serine threonine-protein kinase tio isoform x1	protein kinase activity; ATP binding	nucleotide binding; cellular protein modification process; kinase activity		400	0.0146699	-1.59815	-0.588956	-9.58242	-6.25778
HL.SW.v1.0.G032865	AT1G45616	receptor like protein 6	661919485	verticillium wilt resistance-like protein				401	0.0146333	-0.90133	-1.17678	-5.42752	-1.25958
HL.SW.v1.0.G045324	AT5G59910	Histone superfamily protein	720036249	histone -like	protein heterodimerization activity; nucleosome; nucleus; DNA binding	nucleus; DNA binding; protein binding		402	0.0145969	-1.54369	-3.42159	-3.59013	2.61163
HL.SW.v1.0.G031510	AT3G17360	phragmoplast orienting kinesin 1	694445567	phragmoplast orienting kinesin-1	binding; single-organism cellular process	binding; cellular process		403	0.0145607	-0.948064	-0.744554	-9.75457	-1.73664
HL.SW.v1.0.G044662	AT5G13930	Chalcone and stilbene synthase family protein	13936395	chalcone synthase	naringenin-chalcone synthase activity; flavonoid biosynthetic process	biosynthetic process; transferase activity	Flavonoid biosynthesis; Metabolic pathways; Biosynthesis of secondary metabolites; Circadian rhythm - plant	404	0.0145246	1.17072	-0.640778	-9.76749	-1.30192
HL.SW.v1.0.G041636	AT3G25950	TRAM, LAG1 and CLN8 (TLC) lipid-sensing domain containing protein	694357518	dna-binding storekeeper	integral component of membrane; DNA binding	DNA binding; membrane		405	0.0144888	0.861939	3.23302	6.34766	1.55652
HL.SW.v1.0.G021857	AT5G22640	MORN (Membrane Occupation and Recognition Nexus) repeat-containing protein	703071973	morn repeat-containing protein isoform 2	protein transporter activity; chloroplast organization; chloroplast inner membrane; chloroplast thylakoid membrane; protein import into chloroplast stroma; embryo development ending in seed dormancy	embryo development; membrane; post-embryonic development; cellular component organization; transporter activity; plastid; thylakoid		406	0.0144531	-1.96021	-1.0758	-2.17765	-2.79592
HL.SW.v1.0.G011549	AT5G28350	Quinoprotein amine dehydrogenase, beta chain-like; RIC1-like guanyl-nucleotide exchange factor	703162031	protein ric1 homolog				407	0.0144176	-1.19769	-0.745051	-5.39109	-2.79785
HL.SW.v1.0.G012254	AT3G58850	phy rapidly regulated 2	590710505	transcription factor par1				408	0.0143822	-2.8273	-2.02661	-8.85641	-4.6206
HL.SW.v1.0.G019841	AT5G60900	receptor-like protein kinase 1	703145937	g-type lectin s-receptor-like serine threonine-protein kinase rlk1	kinase activity; protein phosphorylation; heterocyclic compound binding; organic cyclic compound binding	cellular protein modification process; binding; kinase activity		409	0.0143471	3.84642	3.32182	1.90119	1.68228
HL.SW.v1.0.G019818	AT5G17000	Zinc-binding dehydrogenase family protein	703087366	2-alkenal reductase (nadp(+)-dependent)-like	zinc ion binding; oxidoreductase activity	catalytic activity; binding		410	0.0143121	-3.67089	-8.14913	-7.79787	-5.27651
HL.SW.v1.0.G029817	AT4G14040	selenium-binding protein 2	703104296	selenium-binding protein 2	selenium binding	binding		411	0.0142773	-0.742936	-1.08447	-9.18977	-3.42431
HL.SW.v1.0.G000708	AT4G19510	Disease resistance protein (TIR-NBS-LRR class)	703145141	tmv resistance protein n				412	0.0142426	-1.88761	-1.73374	-5.39109	-2.1248
HL.SW.v1.0.G020994	AT2G34430	light-harvesting chlorophyll-protein complex II subunit B1	734388755	chlorophyll a-b binding protein chloroplastic	metal ion binding; photosynthesis, light harvesting; photosystem II; protein-chromophore linkage; chlorophyll binding; integral component of membrane; photosystem I; chloroplast thylakoid membrane	generation of precursor metabolites and energy; membrane; cellular protein modification process; photosynthesis; binding; plastid; thylakoid	Photosynthesis - antenna proteins; Metabolic pathways	413	0.0142081	2.23754	1.13462	1.53144	2.62579
HL.SW.v1.0.G006921	AT4G16970	Protein kinase superfamily protein	703131267	probable serine threonine-protein kinase cdc7	kinase activity; protein phosphorylation	cellular protein modification process; kinase activity		414	0.0141738	-8.6536	-2.58918	-8.26695	-3.38406
HL.SW.v1.0.G022860	AT1G25440	B-box type zinc finger protein with CCT domain	703127165	zinc finger protein constans-like 6-like				415	0.0141397	2.32375	1.60356	3.39743	1.94531
HL.SW.v1.0.G044091	AT5G62710	Leucine-rich repeat protein kinase family protein	590667321	lrr receptor-like serine threonine-protein kinase fei 2	ATP binding; integral component of membrane; protein serine/threonine kinase activity; serine family amino acid metabolic process	nucleotide binding; membrane; cellular protein modification process; kinase activity		416	0.0141057	-0.570055	-0.780107	-5.01927	-2.7319
HL.SW.v1.0.G022974	AT3G26700	Protein kinase superfamily protein	703105807	proline-rich receptor-like protein kinase perk15	protein kinase activity; ATP binding	nucleotide binding; cellular protein modification process; kinase activity		417	0.0140718	-4.6916	-0.614687	-8.62036	-5.84901
HL.SW.v1.0.G043628	AT5G65360	Histone superfamily protein	565487241	histone	nucleosome; cell proliferation; DNA binding; nucleus; protein heterodimerization activity; plastid	biological_process; DNA binding; nucleus; protein binding; plastid		418	0.0140382	-2.32158	-1.2298	-2.22348	-2.31565
HL.SW.v1.0.G042136	AT3G02110	serine carboxypeptidase-like 25	703073769	serine carboxypeptidase-like 25	serine-type carboxypeptidase activity	protein metabolic process; hydrolase activity		419	0.0140047	-1.19098	-1.16091	-4.78631	-0.388215
HL.SW.v1.0.G021035	AT4G24480	Protein kinase superfamily protein	703063088	serine threonine-protein kinase	ATP binding; protein serine/threonine kinase activity; serine family amino acid metabolic process	nucleotide binding; cellular protein modification process; kinase activity		420	0.0139713	-1.44432	-2.01562	-8.38906	-3.91201
HL.SW.v1.0.G010563	AT1G72970	Glucose-methanol-choline (GMC) oxidoreductase family protein	703136734	protein hothead	embryo sac development; flavin adenine dinucleotide binding; cell-cell signaling; oxidoreductase activity, acting on CH-OH group of donors; fatty acid omega-oxidation; mandelonitrile lyase activity	nucleotide binding; multicellular organism development; catalytic activity; lipid metabolic process; cell-cell signaling	Cutin, suberine and wax biosynthesis	421	0.0139381	-2.31006	-1.85577	-1.67489	-2.28602
HL.SW.v1.0.G000359	AT5G43580	Serine protease inhibitor, potato inhibitor I-type family protein	674236555	inhibitor of trypsin and hageman factor	defense response to insect; serine-type endopeptidase inhibitor activity; response to wounding; defense response to fungus; extracellular region; proteolysis	response to biotic stimulus; protein metabolic process; response to external stimulus; extracellular region; enzyme regulator activity; response to stress; cellular process; hydrolase activity		422	0.0139051	3.16205	0.0265535	1.53165	6.25276
HL.SW.v1.0.G034080	AT2G23540	GDSL-like Lipase/Acylhydrolase superfamily protein	590661976	gdsl esterase lipase at4g16230-like	hydrolase activity	hydrolase activity		423	0.0138722	-4.26529	-7.92759	-7.55116	-5.84901
HL.SW.v1.0.G024165	AT5G27670	histone H2A 7	255542708	histone -like	protein heterodimerization activity; nucleosome; nucleus; DNA binding	nucleus; DNA binding; protein binding		424	0.0138395	-1.80427	-2.11513	-2.7322	0.770525
HL.SW.v1.0.G016804	AT5G19600	sulfate transporter 3;5	703070691	probable sulfate transporter	integral component of membrane; secondary active sulfate transmembrane transporter activity	membrane; cellular process; transporter activity		425	0.013807	2.96056	1.94651	2.4394	2.46494
HL.SW.v1.0.G028448	AT2G29120	glutamate receptor 2.7	703118110	glutamate receptor -like	ion transport; membrane; ionotropic glutamate receptor signaling pathway	signal transduction; membrane; transport		426	0.0137745	0.607885	1.07407	5.40152	1.36559
HL.SW.v1.0.G046459	AT5G14920	Gibberellin-regulated family protein	388501570	gibberellin-regulated protein 14				427	0.0137423	-2.07823	-0.96421	-2.44128	-0.693128
HL.SW.v1.0.G021031	AT1G23790	Plant protein of unknown function (DUF936)	645230167	leucine-rich repeat-containing protein 50				428	0.0137102	-1.61355	-2.69631	-4.64999	-0.568377
HL.SW.v1.0.G034665	AT3G63430	unknown protein; BEST Arabidopsis thaliana protein match is: unknown protein (TAIR:AT1G74160.1); Has 135 Blast hits to 119 proteins in 22 species: Archae - 0; Bacteria - 2; Metazoa - 3; Fungi - 3; Plants - 119; Viruses - 0; Other Eukaryotes - 8 (source: NCBI BLink).	703064079	protein longifolia 1				429	0.0136782	-1.35512	-1.51289	-2.5003	-3.03909
HL.SW.v1.0.G033986	AT3G19000	2-oxoglutarate (2OG) and Fe(II)-dependent oxygenase superfamily protein	595793715	flavonol synthase flavanone 3-hydroxylase-like	iron ion binding; oxidoreductase activity, acting on paired donors, with incorporation or reduction of molecular oxygen, 2-oxoglutarate as one donor, and incorporation of one atom each of oxygen into both donors	catalytic activity; binding		430	0.0136464	1.68716	0.871128	2.50743	1.06303
HL.SW.v1.0.G020056	AT3G16240	delta tonoplast integral protein	470134070	aquaporin tip2-1	integral component of membrane; plasmodesma; water channel activity; chloroplast envelope; plant-type vacuole membrane; plant-type cell wall; methylammonium transmembrane transporter activity; protein storage vacuole; central vacuole; Golgi apparatus; plasma membrane	cell wall; Golgi apparatus; vacuole; transporter activity; cellular process; plastid; plasma membrane		431	0.0136147	-1.33435	-0.793032	-3.30209	-1.13975
HL.SW.v1.0.G015031	AT5G48460	Actin binding Calponin homology (CH) domain-containing protein	703115115	fimbrin-like protein 2				432	0.0135832	-1.48765	-1.05032	-3.21969	-0.523104
HL.SW.v1.0.G026476	AT4G21990	APS reductase 3	703090257	5 -adenylylsulfate reductase chloroplastic-like	cell redox homeostasis; cell; cysteine biosynthetic process; phosphoadenylyl-sulfate reductase (thioredoxin) activity; sulfate assimilation, phosphoadenylyl sulfate reduction by phosphoadenylyl-sulfate reductase (thioredoxin)	cellular homeostasis; cell; catalytic activity; biosynthetic process	Sulfur metabolism	433	0.0135519	-3.14569	-0.765587	-0.341859	-2.87677
HL.SW.v1.0.G046512	AT3G06980	DEA(D/H)-box RNA helicase family protein	641827698	dead-box atp-dependent rna helicase 50-like	stomatal complex morphogenesis; tRNA metabolic process; phosphatidylglycerol biosynthetic process; embryo development ending in seed dormancy; chloroplast; iron-sulfur cluster assembly; isopentenyl diphosphate biosynthetic process, methylerythritol 4-phosphate pathway; nucleic acid binding; chloroplast organization; ATP-dependent RNA helicase activity; ATP binding; rRNA processing; cellular defen…	embryo development; post-embryonic development; anatomical structure morphogenesis; biosynthetic process; nucleobase-containing compound metabolic process; plastid; response to stress; nucleic acid binding; nucleotide binding; lipid metabolic process; cellular component organization; hydrolase activity		434	0.0135206	-3.051	0.0319176	-3.81472	-1.12134
HL.SW.v1.0.G033993	AT1G14520	myo-inositol oxygenase 1	703105132	inositol oxygenase 1	cytoplasm; iron ion binding; inositol catabolic process; inositol oxygenase activity	carbohydrate metabolic process; cytoplasm; catabolic process; catalytic activity; binding; cellular process	Ascorbate and aldarate metabolism; Inositol phosphate metabolism	435	0.0134896	-0.0650269	0.694926	-4.42847	-1.86789
HL.SW.v1.0.G003246	AT1G71140	MATE efflux family protein	571550150	mate efflux family protein 8-like	drug transmembrane transport; transmembrane transporter activity	cellular process; transporter activity		436	0.0134586	-3.53719	-1.87737	-2.59297	-1.82334
HL.SW.v1.0.G025395	AT3G22930	calmodulin-like 11	802758281	calmodulin-like protein 11	calcium ion binding	binding	Plant-pathogen interaction	437	0.0134278	3.30629	2.38631	1.70236	2.24809
HL.SW.v1.0.G040334	AT4G23820	Pectin lyase-like superfamily protein	595846502	probable polygalacturonase	extracellular region; polygalacturonase activity; cell wall organization; starch metabolic process; sucrose metabolic process	carbohydrate metabolic process; cellular component organization; extracellular region; hydrolase activity		438	0.0133972	-2.13376	-0.312816	-2.38363	-1.46157
HL.SW.v1.0.G022928	AT1G24430	HXXXD-type acyl-transferase family protein	703113071	vinorine synthase-like	metabolic process	metabolic process		439	0.0133666	-0.672719	-1.63962	-9.18014	-2.48417
HL.SW.v1.0.G015723	AT5G19730	Pectin lyase-like superfamily protein	703091631	probable pectinesterase 53	pectinesterase activity; cell wall modification; aspartyl esterase activity; cell wall; starch metabolic process; sucrose metabolic process	carbohydrate metabolic process; cell wall; cellular component organization; hydrolase activity	Pentose and glucuronate interconversions; Starch and sucrose metabolism; Metabolic pathways	440	0.0133363	-3.52569	-2.51437	-8.37223	-6.06783
HL.SW.v1.0.G025487	AT2G03530	ureide permease 2	596159282	ureide permease 1 isoform 4				441	0.013306	1.49133	2.65381	6.46602	0.770525
HL.SW.v1.0.G036959	AT4G28940	Phosphorylase superfamily protein	225429975	bark storage protein a-like				442	0.0132759	-1.21059	-1.57328	-2.10604	-1.66125
HL.SW.v1.0.G005635	AT4G10320	tRNA synthetase class I (I, L, M and V) family protein	593183992	probable isoleucine--trna cytoplasmic	isoleucine-tRNA ligase activity; aminoacyl-tRNA editing activity; isoleucyl-tRNA aminoacylation; ATP binding; cytoplasm; isoleucine biosynthetic process; leucine biosynthetic process; valine biosynthetic process	nucleotide binding; cytoplasm; nucleobase-containing compound metabolic process; hydrolase activity; translation	Aminoacyl-tRNA biosynthesis	443	0.0132459	0.402335	-2.03435	-5.1942	-3.30761
HL.SW.v1.0.G045268	AT5G64170	dentin sialophosphoprotein-related	645263317	PREDICTED: uncharacterized protein LOC103335924 isoform X1				444	0.0132161	-0.632634	-0.584034	-3.1742	-1.38178
HL.SW.v1.0.G008452	AT3G52910	growth-regulating factor 4	703072870	growth-regulating factor 3-like isoform x2				445	0.0131864	-9.59584	-4.4965	-1.71328	-0.0298526
HL.SW.v1.0.G030396	AT4G36670	Major facilitator superfamily protein	703094478	probable polyol transporter 6	integral component of membrane; substrate-specific transmembrane transporter activity	membrane; transporter activity; cellular process		446	0.0131569	2.24783	1.37707	2.82033	2.73575
HL.SW.v1.0.G020498	AT3G23730	xyloglucan endotransglucosylase/hydrolase 16	694396612	brassinosteroid-regulated protein bru1	xyloglucan:xyloglucosyl transferase activity; hydrolase activity, hydrolyzing O-glycosyl compounds; cell wall organization; xyloglucan metabolic process; cell wall; cell wall biogenesis; apoplast	carbohydrate metabolic process; cell wall; cellular component organization; transferase activity; extracellular region; hydrolase activity		447	0.0131274	-0.360643	0.208482	-5.66504	-1.46876
HL.SW.v1.0.G025479	AT5G20230	blue-copper-binding protein	703127032	blue copper protein	electron carrier activity; NA	molecular_function		448	0.0130981	1.39306	1.67309	2.14141	1.99549
HL.SW.v1.0.G008035	AT4G16260	Glycosyl hydrolase superfamily protein	590661779	beta- -glucanase	hydrolase activity, hydrolyzing O-glycosyl compounds; carbohydrate metabolic process; defense response to fungus, incompatible interaction; defense response to nematode; cell wall; vacuolar membrane	carbohydrate metabolic process; response to biotic stimulus; response to external stimulus; cell wall; membrane; vacuole; response to stress; hydrolase activity		449	0.0130689	1.35985	1.04931	2.31944	1.48005
HL.SW.v1.0.G033441	AT1G26820	ribonuclease 3	703103004	extracellular ribonuclease le	RNA phosphodiester bond hydrolysis, endonucleolytic	nucleobase-containing compound metabolic process		450	0.0130399	-3.25302	-3.38477	-5.9274	4.5208
HL.SW.v1.0.G032286	AT4G37050	PATATIN-like protein 4	703122461	patatin group a-3	lipid catabolic process; hydrolase activity	catabolic process; lipid metabolic process; hydrolase activity		451	0.013011	-1.74139	-1.20927	-5.4752	-1.20389
HL.SW.v1.0.G043265	AT1G01060	Homeodomain-like superfamily protein	703140064	protein lhy			Circadian rhythm - plant	452	0.0129822	-1.76547	-0.467202	-2.44628	-1.62942
HL.SW.v1.0.G037064	AT4G15140	unknown protein; Has 26 Blast hits to 26 proteins in 10 species: Archae - 0; Bacteria - 0; Metazoa - 0; Fungi - 0; Plants - 26; Viruses - 0; Other Eukaryotes - 0 (source: NCBI BLink).	595953295	hypothetical protein PRUPE_ppa024004mg				453	0.0129535	-2.67425	-6.885	-8.99473	-2.51603
HL.SW.v1.0.G026149	AT1G16860	Ubiquitin-specific protease family C19-related protein	703114192	uncharacterized membrane protein at1g16860-like	peptidase activity	protein metabolic process; hydrolase activity		454	0.012925	-1.20756	-0.885062	-4.20189	-1.91986
HL.SW.v1.0.G002264	AT4G14550	indole-3-acetic acid inducible 14	596208164	auxin-responsive protein iaa14-like	cellular process; regulation of cellular process	cellular process	Plant hormone signal transduction	455	0.0128966	-1.08109	-0.95655	-2.25891	-1.79187
HL.SW.v1.0.G043570	AT2G27980	Acyl-CoA N-acyltransferase with RING/FYVE/PHD-type zinc finger domain	703150683	chromodomain-helicase-dna-binding protein 4	metal ion binding; transferase activity, transferring acyl groups	binding; transferase activity		456	0.0128683	-1.27667	-0.80389	-2.85291	-1.75061
HL.SW.v1.0.G023041	AT5G59320	lipid transfer protein 3	703078976	non-specific lipid transfer protein precursor	lipid binding; lipid transport	lipid binding; transport		457	0.0128402	2.38912	1.91634	1.8816	0.326955
HL.SW.v1.0.G015810	AT2G44480	beta glucosidase 17	595842702	beta-glucosidase 12-like	carbohydrate metabolic process; hydrolase activity, hydrolyzing O-glycosyl compounds	carbohydrate metabolic process; hydrolase activity	Cyanoamino acid metabolism; Starch and sucrose metabolism; Phenylpropanoid biosynthesis; Metabolic pathways; Biosynthesis of secondary metabolites	458	0.0128121	0.509357	-0.294407	2.6479	4.08574
HL.SW.v1.0.G013052	AT2G35860	FASCICLIN-like arabinogalactan protein 16 precursor	703152565	fasciclin-like arabinogalactan protein 17				459	0.0127842	-0.620141	-0.954481	-2.6497	-1.72788
HL.SW.v1.0.G027154	AT2G29420	glutathione S-transferase tau 7	255583536	probable glutathione s-transferase	lyase activity	catalytic activity	Glutathione metabolism	460	0.0127564	2.58608	1.0792	2.18039	0.716895
HL.SW.v1.0.G036058	AT2G32150	Haloacid dehalogenase-like hydrolase (HAD) superfamily protein	703143430	phosphatase family protein	hydrolase activity	hydrolase activity		461	0.0127288	1.27035	0.539547	-4.84891	1.72954
HL.SW.v1.0.G022788	AT2G24490	replicon protein A2	703123589	replication factor a protein 2	DNA replication; DNA binding; nucleus; DNA recombination; gene silencing; DNA repair	DNA binding; nucleus; biosynthetic process; DNA metabolic process; response to stress	DNA replication; Nucleotide excision repair; Mismatch repair; Homologous recombination	462	0.0127012	-2.70918	-1.30638	-3.14599	-1.64513
HL.SW.v1.0.G026056	AT1G67790	unknown protein; BEST Arabidopsis thaliana protein match is: unknown protein (TAIR:AT3G01680.1); Has 208 Blast hits to 125 proteins in 13 species: Archae - 0; Bacteria - 0; Metazoa - 0; Fungi - 0; Plants - 208; Viruses - 0; Other Eukaryotes - 0 (source: NCBI BLink).	703113276	hypothetical protein L484_027653				463	0.0126738	-0.166464	-0.449477	-10.026	-1.14849
HL.SW.v1.0.G001552	AT3G25720	RNA-directed DNA polymerase (reverse transcriptase)-related family protein	731340639	PREDICTED: uncharacterized protein LOC104896453				464	0.0126465	-5.95378	-1.50203	-7.63817	-0.712351
HL.SW.v1.0.G036539	AT3G09270	glutathione S-transferase TAU 8	703119435	glutathione s-transferase	transferase activity	transferase activity	Glutathione metabolism	465	0.0126193	2.60041	1.73122	4.59281	-0.458545
HL.SW.v1.0.G029947	AT1G18100	PEBP (phosphatidylethanolamine-binding protein) family protein	703099982	mft-like protein	transcription cofactor activity; negative regulation of flower development; transcription factor complex; NA	flower development; biosynthetic process; nucleobase-containing compound metabolic process; molecular_function; intracellular		466	0.0125922	2.53492	2.16772	2.07194	1.14986
HL.SW.v1.0.G008714	AT5G09300	Thiamin diphosphate-binding fold (THDP-binding) superfamily protein	703078244	2-oxoisovalerate dehydrogenase subunit alpha mitochondrial isoform x4	oxidoreductase activity, acting on the aldehyde or oxo group of donors, disulfide as acceptor; mitochondrion	catalytic activity; mitochondrion	Valine, leucine and isoleucine degradation; Propanoate metabolism; Metabolic pathways; Biosynthesis of secondary metabolites	467	0.0125652	-1.45625	-5.62298	-3.25705	-4.87383
HL.SW.v1.0.G014125	AT1G60060	Serine/threonine-protein kinase WNK (With No Lysine)-related	703113890	transcription factor emb1444-like	phosphorylation	metabolic process; cellular process		468	0.0125384	-2.15247	-2.48217	-8.79462	-0.7768
HL.SW.v1.0.G001810	AT2G37870	Bifunctional inhibitor/lipid-transfer protein/seed storage 2S albumin superfamily protein	743785353	non-specific lipid-transfer protein 4-like	peptidase activity; plasmodesma	protein metabolic process; cellular_component; hydrolase activity		469	0.0125116	2.02578	1.39184	2.77434	-0.570702
HL.SW.v1.0.G029231	AT3G07340	basic helix-loop-helix (bHLH) DNA-binding superfamily protein	595796661	transcription factor bhlh62	regulation of transcription, DNA-templated; binding	biosynthetic process; binding; nucleobase-containing compound metabolic process		470	0.012485	-0.541717	-0.446428	-9.59697	-7.10728
HL.SW.v1.0.G041037	AT4G31940	cytochrome P450, family 82, subfamily C, polypeptide 4	703136156	cytochrome p450 82a3	oxidoreductase activity; binding	catalytic activity; binding	Limonene and pinene degradation; Stilbenoid, diarylheptanoid and gingerol biosynthesis; Metabolic pathways; Biosynthesis of secondary metabolites	471	0.0124585	2.53094	2.23924	1.91003	2.83132
HL.SW.v1.0.G022333	AT2G26250	3-ketoacyl-CoA synthase 10	658032868	3-ketoacyl- synthase 10	transferase activity, transferring acyl groups other than amino-acyl groups; fatty acid biosynthetic process; membrane; endoplasmic reticulum	lipid metabolic process; membrane; endoplasmic reticulum; biosynthetic process; transferase activity; cellular process	Fatty acid elongation; Biosynthesis of secondary metabolites; Plant-pathogen interaction	472	0.0124321	-1.21492	-1.68865	-2.4799	-1.65348
HL.SW.v1.0.G035524	AT4G23490	Protein of unknown function (DUF604)	703071570	hypothetical protein L484_024237				473	0.0124058	-1.24568	-1.68187	-3.8768	-7.24832
HL.SW.v1.0.G033308	AT1G80160	Lactoylglutathione lyase / glyoxalase I family protein	703068749	hypothetical protein L484_005835	lyase activity	catalytic activity		474	0.0123797	0.729673	-2.02041	-10.4514	3.08881
HL.SW.v1.0.G045277	AT5G52020	Integrase-type DNA-binding superfamily protein	255539561	ethylene-responsive transcription factor erf026-like				475	0.0123536	-1.88259	-1.89955	-2.32059	-7.83012
HL.SW.v1.0.G024226	AT1G68040	S-adenosyl-L-methionine-dependent methyltransferases superfamily protein	764594797	s-adenosylmethionine-dependent methyltransferase	methyltransferase activity	transferase activity		476	0.0123276	0.927578	-0.232778	2.46958	3.84989
HL.SW.v1.0.G007812	AT1G09000	NPK1-related protein kinase 1	595836677	mitogen-activated protein kinase kinase kinase anp1	protein kinase activity; ATP binding	nucleotide binding; cellular protein modification process; kinase activity		477	0.0123018	-0.73978	-1.13647	-9.63272	-1.40581
HL.SW.v1.0.G023733	AT4G37050	PATATIN-like protein 4	703126919	patatin-like protein 2	lipid catabolic process; hydrolase activity	catabolic process; lipid metabolic process; hydrolase activity		478	0.0122761	-1.84986	-1.53475	-9.2917	-4.6206
HL.SW.v1.0.G002201	AT4G00110	UDP-D-glucuronate 4-epimerase 3	823125126	udp-glucuronate 4-epimerase 3	carbohydrate metabolic process; coenzyme binding; racemase and epimerase activity, acting on carbohydrates and derivatives	carbohydrate metabolic process; catalytic activity; binding	Starch and sucrose metabolism; Amino sugar and nucleotide sugar metabolism; Metabolic pathways	479	0.0122504	-1.16501	-0.698084	-4.12602	-3.08299
HL.SW.v1.0.G032740	AT3G25020	receptor like protein 42	703077926	receptor-like protein 12				480	0.0122249	1.06398	1.16522	5.95809	2.20582
HL.SW.v1.0.G035838	AT2G02990	ribonuclease 1	703103004	extracellular ribonuclease le-like	RNA binding; ribonuclease T2 activity	RNA binding; nuclease activity		481	0.0121995	2.14715	1.64356	4.19466	0.805048
HL.SW.v1.0.G020579	AT1G19300	Nucleotide-diphospho-sugar transferases superfamily protein	703136027	glycosyl transferase family 8 family protein	transferase activity, transferring glycosyl groups	transferase activity		482	0.0121742	-1.73806	-0.48284	-9.30062	-6.34413
HL.SW.v1.0.G018903	AT1G18650	plasmodesmata callose-binding protein 3	703135220	plasmodesmata callose-binding protein 3				483	0.012149	-1.75231	-1.16952	-1.96728	-2.62201
HL.SW.v1.0.G024353	AT3G01180	starch synthase 2	703068099	granule-bound starch synthase chloroplastic amyloplastic	amyloplast; glycogen (starch) synthase activity; starch biosynthetic process; chloroplast; sucrose metabolic process	carbohydrate metabolic process; biosynthetic process; transferase activity; plastid; cellular process	Starch and sucrose metabolism; Metabolic pathways; Biosynthesis of secondary metabolites	484	0.0121239	-1.76233	-1.30299	-1.86375	-1.55067
HL.SW.v1.0.G027174	AT5G63180	Pectin lyase-like superfamily protein	526117543	pectate lyase-like	metal ion binding; pectate lyase activity; pectin catabolic process	carbohydrate metabolic process; catalytic activity; catabolic process; binding	Pentose and glucuronate interconversions	485	0.0120989	4.91135	2.57227	2.84063	2.10496
HL.SW.v1.0.G042991	AT1G14550	Peroxidase superfamily protein	255537341	lignin-forming anionic peroxidase	heme binding; extracellular region; metal ion binding; hydrogen peroxide catabolic process; peroxidase activity; response to oxidative stress; NA	catabolic process; catalytic activity; binding; extracellular region; cellular process; response to stress	Phenylpropanoid biosynthesis; Metabolic pathways; Biosynthesis of secondary metabolites	486	0.012074	1.39053	1.59517	3.17487	0.385057
HL.SW.v1.0.G021353	AT3G55990	Plant protein of unknown function (DUF828)	703117668	protein eskimo 1-like	response to freezing	response to abiotic stimulus; response to stress		487	0.0120492	-0.631898	-0.714296	-2.17902	-9.34954
HL.SW.v1.0.G043335	AT5G17680	disease resistance protein (TIR-NBS-LRR class), putative	703124564	tmv resistance protein n-like				488	0.0120245	-0.130162	-1.78888	-3.2358	-1.78024
HL.SW.v1.0.G000468	AT3G57880	Calcium-dependent lipid-binding (CaLB domain) plant phosphoribosyltransferase family protein	703156173	multiple c2 and transmembrane domain-containing protein 1	integral component of membrane	membrane		489	0.0119999	-1.278	-1.12374	-2.76991	-1.85315
HL.SW.v1.0.G005982	AT5G05340	Peroxidase superfamily protein	743819966	cationic peroxidase 1-like	heme binding; extracellular region; metal ion binding; hydrogen peroxide catabolic process; peroxidase activity; response to oxidative stress; NA	catabolic process; catalytic activity; binding; extracellular region; cellular process; response to stress	Phenylpropanoid biosynthesis; Metabolic pathways; Biosynthesis of secondary metabolites	490	0.0119754	5.4686	5.87683	8.46185	4.5208
HL.SW.v1.0.G017601	AT3G22600	Bifunctional inhibitor/lipid-transfer protein/seed storage 2S albumin superfamily protein	808154240	non-specific lipid-transfer protein at2g13820	lipid binding; lipid transport	lipid binding; transport		491	0.011951	2.99138	4.00675	-4.09477	2.82629
HL.SW.v1.0.G020502	AT5G65360	Histone superfamily protein	565487241	histone	nucleosome; cell proliferation; DNA binding; nucleus; protein heterodimerization activity; plastid	biological_process; DNA binding; nucleus; protein binding; plastid		492	0.0119267	-2.62312	-0.215602	-4.42354	0.207536
HL.SW.v1.0.G033455	AT4G37430	cytochrome P450, family 91, subfamily A, polypeptide 2	225458768	isoflavone 2 -hydroxylase-like	metal ion binding; oxidoreductase activity	catalytic activity; binding	Limonene and pinene degradation; Stilbenoid, diarylheptanoid and gingerol biosynthesis; Metabolic pathways; Biosynthesis of secondary metabolites	493	0.0119025	-3.97306	-4.02603	-7.58075	-3.38406
HL.SW.v1.0.G045777	AT5G23660	homolog of Medicago truncatula MTN3	703089909	bidirectional sugar transporter n3	integral component of membrane; plasma membrane; carbohydrate transport	transport; plasma membrane		494	0.0118785	2.5295	0.43744	3.06326	1.15345
HL.SW.v1.0.G028151	AT3G05675	BTB/POZ domain-containing protein	703136364	btb poz domain-containing protein at3g05675-like				495	0.0118545	-1.76328	-0.194772	-3.93599	-1.18954
HL.SW.v1.0.G034229	AT4G28250	expansin B3	661881596	beta-expansin 3	extracellular region; sexual reproduction	extracellular region; reproduction		496	0.0118306	-1.86456	-4.62372	-2.37651	-5.27651
HL.SW.v1.0.G029554	AT5G49160	methyltransferase 1	703095782	dna (cytosine-5)-methyltransferase 1-like	DNA (cytosine-5-)-methyltransferase activity; DNA binding; chromatin binding; transferase activity, transferring acyl groups; methionine metabolic process; chromatin	DNA binding; chromatin binding; transferase activity; DNA metabolic process; regulation of gene expression, epigenetic; intracellular	Cysteine and methionine metabolism; Metabolic pathways	497	0.0118068	-2.67207	-1.71554	-1.76984	-1.94009
HL.SW.v1.0.G012334	AT1G29930	chlorophyll A/B binding protein 1	703102930	chlorophyll a-b binding protein 40	metal ion binding; photosynthesis, light harvesting; photosystem II; protein-chromophore linkage; chlorophyll binding; integral component of membrane; chloroplast; photosystem I	generation of precursor metabolites and energy; membrane; cellular protein modification process; photosynthesis; binding; plastid; thylakoid	Photosynthesis - antenna proteins; Metabolic pathways	498	0.011783	-1.37435	-1.12592	-2.97427	-1.01502
HL.SW.v1.0.G005272	AT3G62010	unknown protein; LOCATED IN: cellular_component unknown; EXPRESSED IN: 23 plant structures; EXPRESSED DURING: 15 growth stages; Has 553 Blast hits to 216 proteins in 93 species: Archae - 0; Bacteria - 124; Metazoa - 193; Fungi - 58; Plants - 108; Viruses - 0; Other Eukaryotes - 70 (source: NCBI BLink).	645242920	low quality protein: paladin	cytosol	cytosol		499	0.0117594	-0.742248	-0.576278	-3.04591	-1.2283
HL.SW.v1.0.G044660				---NA---				500	0.0117359	2.41797	0.690622	2.42321	1.41702
HL.SW.v1.0.G021296	AT1G29930	chlorophyll A/B binding protein 1	595940223	chlorophyll a-b binding protein of lhcii type 1-like	metal ion binding; photosynthesis, light harvesting; photosystem II; protein-chromophore linkage; chlorophyll binding; integral component of membrane; chloroplast; photosystem I	generation of precursor metabolites and energy; membrane; cellular protein modification process; photosynthesis; binding; plastid; thylakoid	Photosynthesis - antenna proteins; Metabolic pathways	501	0.0117125	-0.798057	-0.970759	-2.27237	-2.14559
HL.SW.v1.0.G019350	AT4G14330	P-loop containing nucleoside triphosphate hydrolases superfamily protein	703122565	kinesin-like protein kif22	microtubule binding; microtubule-based movement; ATP binding; kinesin complex; microtubule motor activity; microtubule; tubulin complex	nucleotide binding; protein binding; cytoskeleton; cellular process; motor activity		502	0.0116892	-1.74523	-2.77837	-2.79645	-5.08917
HL.SW.v1.0.G014606	AT5G17160	unknown protein; BEST Arabidopsis thaliana protein match is: unknown protein (TAIR:AT3G03130.1); Has 14330 Blast hits to 10381 proteins in 896 species: Archae - 94; Bacteria - 2881; Metazoa - 4019; Fungi - 1576; Plants - 515; Viruses - 110; Other Eukaryotes - 5135 (source: NCBI BLink).	703106131	probable gpi-anchored adhesin-like protein pga55				503	0.0116659	-1.41071	-2.25881	-2.77872	-6.57593
HL.SW.v1.0.G044381	AT3G22142	Bifunctional inhibitor/lipid-transfer protein/seed storage 2S albumin superfamily protein	747104448	kda proline-rich				504	0.0116428	-2.59809	-8.22903	-7.09833	-7.37679
HL.SW.v1.0.G035701	AT1G06060	LisH and RanBPM domains containing protein	763747024	glucose-induced degradation protein 8 homolog				505	0.0116197	1.16404	1.10127	4.53275	1.08884
HL.SW.v1.0.G005028	AT5G06900	cytochrome P450, family 93, subfamily D, polypeptide 1	703156354	cytochrome p450 93a3	heme binding; oxidoreductase activity, acting on paired donors, with incorporation or reduction of molecular oxygen; monooxygenase activity; iron ion binding	catalytic activity; binding		506	0.0115968	2.34453	4.50215	8.5518	4.9487
HL.SW.v1.0.G032305	AT2G26560	phospholipase A 2A	595812988	patatin group a-3	lipid catabolic process; hydrolase activity	catabolic process; lipid metabolic process; hydrolase activity		507	0.0115739	-0.970669	-1.01107	-1.73947	-3.41631
HL.SW.v1.0.G007540	AT5G15190	unknown protein; FUNCTIONS IN: molecular_function unknown; INVOLVED IN: biological_process unknown; LOCATED IN: chloroplast; EXPRESSED IN: 17 plant structures; EXPRESSED DURING: LP.04 four leaves visible, 4 anthesis, petal differentiation and expansion stage, E expanded cotyledon stage, D bilateral stage; Has 7 Blast hits to 7 proteins in 3 species: Archae - 0; Bacteria - 0; Metazoa - 0; Fungi - …	595975085	hypothetical protein PRUPE_ppa027069mg				508	0.0115511	2.83067	2.66451	4.09601	1.06579
HL.SW.v1.0.G008460	AT4G38070	basic helix-loop-helix (bHLH) DNA-binding superfamily protein	703163767	bhlh family protein				509	0.0115284	-2.74665	-1.04405	-4.38303	-2.58649
HL.SW.v1.0.G034734	AT3G19480	D-3-phosphoglycerate dehydrogenase	703118708	d-3-phosphoglycerate dehydrogenase chloroplastic-like	NAD binding; phosphoglycerate dehydrogenase activity; amino acid binding; L-serine biosynthetic process; glycine metabolic process; threonine metabolic process	nucleotide binding; catalytic activity; biosynthetic process; cellular process	Glycine, serine and threonine metabolism; Metabolic pathways; Carbon metabolism; Biosynthesis of amino acids	510	0.0115058	-2.91653	-2.43135	-4.62317	-1.98193
HL.SW.v1.0.G002393	AT5G13870	xyloglucan endotransglucosylase/hydrolase 5	728832702	probable xyloglucan endotransglucosylase hydrolase protein b	xyloglucan:xyloglucosyl transferase activity; hydrolase activity, hydrolyzing O-glycosyl compounds; cell wall organization; xyloglucan metabolic process; cell wall; cell wall biogenesis; apoplast	carbohydrate metabolic process; cell wall; cellular component organization; transferase activity; extracellular region; hydrolase activity		511	0.0114833	-2.38513	-0.302607	-2.7398	-0.25094
HL.SW.v1.0.G025469	AT4G14350	AGC (cAMP-dependent, cGMP-dependent and protein kinase C) kinase family protein	590659474	agc (camp- cgmp-dependent and protein kinase c) kinase family protein isoform 1	ATP binding; protein serine/threonine kinase activity; serine family amino acid metabolic process	nucleotide binding; cellular protein modification process; kinase activity		512	0.0114609	-0.472904	-2.16517	-8.8072	-2.18677
HL.SW.v1.0.G032910	AT4G08170	Inositol 1,3,4-trisphosphate 5/6-kinase family protein	703096140	inositol-tetrakisphosphate 1-kinase 2	inositol-1,3,4-trisphosphate 5-kinase activity; intracellular; ATP binding; seed coat development; magnesium ion binding; inositol tetrakisphosphate 1-kinase activity; inositol-1,3,4-trisphosphate 6-kinase activity; inositol trisphosphate metabolic process	nucleotide binding; post-embryonic development; kinase activity; intracellular	Inositol phosphate metabolism; Metabolic pathways; Phosphatidylinositol signaling system	513	0.0114385	-1.22913	-0.50387	-4.1195	-1.21906
HL.SW.v1.0.G031855	AT2G39930	isoamylase 1	645234451	isoamylase chloroplastic	chloroplast isoamylase complex; cation binding; isoamylase activity; amylopectin biosynthetic process	carbohydrate metabolic process; generation of precursor metabolites and energy; biosynthetic process; binding; plastid; hydrolase activity		514	0.0114163	-1.62937	-0.43875	-4.52345	-1.52517
HL.SW.v1.0.G005213	AT5G43530	Helicase protein with RING/U-box domain	703128275	swi snf-related matrix-associated actin-dependent regulator of chromatin subfamily a member 3-like 3	hydrolase activity, acting on acid anhydrides, in phosphorus-containing anhydrides; nucleic acid binding; ATP binding; zinc ion binding	nucleic acid binding; nucleotide binding; hydrolase activity		515	0.0113941	-1.53012	-2.35852	-4.03037	-6.25778
HL.SW.v1.0.G016818	AT5G66920	SKU5 similar 17	703150530	l-ascorbate oxidase homolog	copper ion binding; plant-type cell wall; L-ascorbate oxidase activity; NA; L-ascorbic acid metabolic process	carbohydrate metabolic process; catalytic activity; cell wall; binding; cellular process		516	0.011372	-0.664561	-1.23746	-2.56744	-1.5143
HL.SW.v1.0.G002471	AT5G50760	SAUR-like auxin-responsive protein family	703077770	indole-3-acetic acid-induced protein arg7-like			Plant hormone signal transduction	517	0.01135	1.36227	0.722379	3.44343	0.978102
HL.SW.v1.0.G013338	AT3G05470	Actin-binding FH2 (formin homology 2) family protein	764598426	formin-like protein 11				518	0.0113281	-3.99317	-2.33266	-8.15338	-5.08917
HL.SW.v1.0.G033638	AT2G46680	homeobox 7	684148965	homeobox leucine zipper family protein	regulation of transcription, DNA-templated; DNA binding	DNA binding; biosynthetic process; nucleobase-containing compound metabolic process		519	0.0113063	0.433002	-0.455361	-6.27704	-1.21471
HL.SW.v1.0.G045448	AT5G27670	histone H2A 7	255542708	histone -like	protein heterodimerization activity; nucleosome; nucleus; DNA binding	nucleus; DNA binding; protein binding		520	0.0112845	-1.88969	-0.965528	-2.93586	0.484588
HL.SW.v1.0.G007481	AT1G44900	minichromosome maintenance (MCM2/3/5) family protein	703116100	dna replication licensing factor mcm2	regulation of cell proliferation; regulation of DNA replication; embryo development ending in seed dormancy; cytokinesis by cell plate formation; histone H3-K9 methylation; DNA unwinding involved in DNA replication; cell proliferation; regulation of root meristem growth; THO complex; cytosol; acetyl-CoA metabolic process; DNA methylation; regulation of cell cycle; DNA binding; MCM complex; nucleo…	embryo development; cellular protein modification process; anatomical structure morphogenesis; biosynthetic process; DNA metabolic process; cell cycle; growth; regulation of gene expression, epigenetic; nucleotide binding; nucleus; DNA binding; flower development; cellular component organization; cytosol; hydrolase activity	DNA replication	521	0.0112629	-2.25321	-1.30083	-1.89708	-0.849118
HL.SW.v1.0.G033998	AT3G21090	ABC-2 type transporter family protein	703132814	abc transporter g family member 15-like isoform x1	membrane; ATPase activity; ATP binding	nucleotide binding; membrane; hydrolase activity		522	0.0112413	-2.29562	-1.65612	-8.5473	-6.16593
HL.SW.v1.0.G037016	AT1G73370	sucrose synthase 6	703110725	sucrose synthase 2	sucrose synthase activity; biosynthetic process; sucrose metabolic process; starch metabolic process	carbohydrate metabolic process; biosynthetic process; transferase activity; cellular process	Starch and sucrose metabolism; Metabolic pathways	523	0.0112198	-0.633535	-1.05054	-9.24626	-1.77453
HL.SW.v1.0.G006121	AT4G23740	Leucine-rich repeat protein kinase family protein	703131912	probable inactive receptor kinase at4g23740	plasma membrane; protein kinase activity; ATP binding; integral component of membrane	nucleotide binding; cellular protein modification process; kinase activity; plasma membrane		524	0.0111984	-0.942444	-0.373068	-3.14501	-2.00999
HL.SW.v1.0.G004109	AT5G36110	cytochrome P450, family 716, subfamily A, polypeptide 1	703106438	beta-amyrin 28-oxidase-like	heme binding; oxidoreductase activity, acting on paired donors, with incorporation or reduction of molecular oxygen; monooxygenase activity; iron ion binding	catalytic activity; binding		525	0.0111771	1.27333	1.47741	4.31378	2.2045
HL.SW.v1.0.G018701	AT4G36890	Nucleotide-diphospho-sugar transferases superfamily protein	703088394	probable beta- -xylosyltransferase irx14	membrane; galactosylgalactosylxylosylprotein 3-beta-glucuronosyltransferase activity; chondroitin sulfate biosynthetic process	protein metabolic process; membrane; biosynthetic process; transferase activity; cellular process		526	0.0111558	-0.805874	0.387352	-10.2358	-0.28931
HL.SW.v1.0.G013056	AT1G20930	cyclin-dependent kinase B2;2	255539342	cyclin-dependent kinase b2-2	RNA polymerase II carboxy-terminal domain kinase activity; ATP binding; serine family amino acid metabolic process	nucleotide binding; cellular protein modification process; kinase activity		527	0.0111346	-2.26337	-0.944178	-2.51341	-1.00833
HL.SW.v1.0.G002190	AT3G59140	multidrug resistance-associated protein 14	764565610	abc transporter c family member 10-like	ATPase activity, coupled to transmembrane movement of substances; ATP binding; integral component of membrane	nucleotide binding; membrane; cellular process; transporter activity; hydrolase activity		528	0.0111136	1.59214	2.32135	1.73033	2.96531
HL.SW.v1.0.G006623	AT1G20760	Calcium-binding EF hand family protein	703092227	uncharacterized calcium-binding protein	calcium ion binding	binding		529	0.0110925	-0.472904	-0.919701	-9.46831	-1.33124
HL.SW.v1.0.G044739	AT5G51460	Haloacid dehalogenase-like hydrolase (HAD) superfamily protein	590671688	trehalose-phosphate phosphatase a	protein dephosphorylation; trehalose-phosphatase activity; trehalose biosynthetic process; starch metabolic process; sucrose metabolic process	carbohydrate metabolic process; cellular protein modification process; biosynthetic process; hydrolase activity	Starch and sucrose metabolism; Metabolic pathways	530	0.0110716	0.0365796	-0.55178	-1.92925	-4.5466
HL.SW.v1.0.G036139	AT2G19170	subtilisin-like serine protease 3	823214027	pa-domain containing subtilase family protein				531	0.0110508	-1.88761	-1.9763	-8.70341	-6.06783
HL.SW.v1.0.G035201	AT2G31180	myb domain protein 14	703096501	myb-related protein myb4-like	DNA binding	DNA binding		532	0.01103	-1.42257	-2.6035	-2.39512	-2.68552
HL.SW.v1.0.G042916	AT1G29200	O-fucosyltransferase family protein	703114812	o-fucosyltransferase family protein isoform 1	transferase activity, transferring glycosyl groups	transferase activity		533	0.0110093	-1.86261	-1.77921	-9.03804	-5.08917
HL.SW.v1.0.G009092	AT5G04820	ovate family protein 13	590632715	ovate family protein				534	0.0109887	-4.4069	-1.56412	-2.34154	-2.77163
HL.SW.v1.0.G028102	AT5G56010	heat shock protein 81-3	703127893	heat shock cognate protein 80	protein folding; response to stress; ATP binding; unfolded protein binding	nucleotide binding; protein metabolic process; protein binding; cellular process; response to stress	Protein processing in endoplasmic reticulum; Plant-pathogen interaction	535	0.0109681	-1.15969	-1.07258	-2.31767	-1.52957
HL.SW.v1.0.G029913	AT5G41050	Pollen Ole e 1 allergen and extensin family protein	703154369	major pollen allergen lig v 1				536	0.0109477	-1.53507	-2.43458	-9.32705	1.00943
HL.SW.v1.0.G017821	AT3G15990	sulfate transporter 3;4	703104532	probable sulfate transporter	plasmodesma; integral component of membrane; secondary active sulfate transmembrane transporter activity	membrane; cellular process; transporter activity		537	0.0109273	-0.323876	-1.20952	-2.64131	-4.77332
HL.SW.v1.0.G019091	AT4G30200	vernalization5/VIN3-like	703090967	vin3-like protein 2				538	0.010907	-0.706243	-0.836254	-5.08865	-0.0154116
HL.SW.v1.0.G025025	AT4G21580	oxidoreductase, zinc-binding dehydrogenase family protein	703085003	quinone oxidoreductase pig3	cytosol; response to symbiotic fungus; oxidoreductase activity; zinc ion binding	response to biotic stimulus; response to external stimulus; catalytic activity; cytosol; binding		539	0.0108867	-0.584888	-1.11751	-4.87574	-0.920065
HL.SW.v1.0.G011173	AT1G20580	Small nuclear ribonucleoprotein family protein	694316491	small nuclear ribonucleoprotein sm d3-like	RNA processing	nucleobase-containing compound metabolic process	Spliceosome	540	0.0108666	-1.74079	-0.604721	-5.1942	-1.4757
HL.SW.v1.0.G037278	AT5G08020	RPA70-kDa subunit B	703133913	replication protein a 70 kda dna-binding subunit b	DNA replication; DNA binding; nucleus; DNA recombination; DNA repair	DNA binding; nucleus; biosynthetic process; DNA metabolic process; response to stress	DNA replication; Nucleotide excision repair; Mismatch repair; Homologous recombination	541	0.0108465	-2.52262	-1.53665	-3.03243	0.834075
HL.SW.v1.0.G026442	AT4G18210	purine permease 10	703152782	probable purine permease 11	integral component of membrane; transporter activity	membrane; transporter activity		542	0.0108265	2.8623	0.24278	2.07739	2.02497
HL.SW.v1.0.G003282	AT1G26820	ribonuclease 3	703103004	ribonuclease 3-like	RNA phosphodiester bond hydrolysis, endonucleolytic	nucleobase-containing compound metabolic process		543	0.0108065	-1.57599	-2.43335	-2.38594	0.5822
HL.SW.v1.0.G029562	AT1G50840	polymerase gamma 2	703083082	dna polymerase i chloroplastic mitochondrial-like	DNA-dependent DNA replication; DNA-directed DNA polymerase activity; DNA binding; 3'-5' exonuclease activity; DNA polymerase complex	DNA binding; nuclease activity; biosynthetic process; DNA metabolic process; transferase activity; intracellular	Purine metabolism; Pyrimidine metabolism; Metabolic pathways; DNA replication; Base excision repair; Nucleotide excision repair; Homologous recombination	544	0.0107867	-2.226	-0.905029	-4.5039	-1.03939
HL.SW.v1.0.G018522	AT4G25650	ACD1-like	703160833	protochlorophyllide-dependent translocon component 52	oxidoreductase activity; iron-sulfur cluster binding	catalytic activity; binding		545	0.0107669	1.77491	0.645571	2.12841	1.51338
HL.SW.v1.0.G043588	AT5G66310	ATP binding microtubule motor family protein	703163565	kinesin-like protein nack1	microtubule binding; microtubule-based movement; ATP binding; kinesin complex; microtubule motor activity; microtubule; tubulin complex	nucleotide binding; protein binding; cytoskeleton; cellular process; motor activity		546	0.0107472	-2.28285	-0.506026	-1.55811	-1.94195
HL.SW.v1.0.G010259	AT1G49320	unknown seed protein like 1	703097735	burp domain-containing protein 3-like				547	0.0107275	-0.876463	-1.78817	-5.25846	-0.755715
HL.SW.v1.0.G017242	AT2G20900	diacylglycerol kinase 5	703119025	diacylglycerol kinase 5-like isoform x1	protein kinase C-activating G-protein coupled receptor signaling pathway; ATP binding; diacylglycerol kinase activity; phospholipid catabolic process; glycerolipid metabolic process	nucleotide binding; signal transduction; catabolic process; lipid metabolic process; kinase activity	Glycerolipid metabolism; Glycerophospholipid metabolism; Metabolic pathways; Biosynthesis of secondary metabolites; Phosphatidylinositol signaling system	548	0.0107079	-1.04647	-1.19262	-2.26734	-1.19902
HL.SW.v1.0.G001534	AT4G33840	Glycosyl hydrolase family 10 protein	645261567	endo- -beta-xylanase c	hydrolase activity, hydrolyzing O-glycosyl compounds; xylan catabolic process	carbohydrate metabolic process; catabolic process; cellular process; hydrolase activity		549	0.0106884	-2.44032	-2.1087	-2.84052	-2.72753
HL.SW.v1.0.G035482	AT2G40940	ethylene response sensor 1	590719277	ethylene response sensor 1	ethylene binding; negative regulation of ethylene-activated signaling pathway; membrane; endoplasmic reticulum; phosphorelay sensor kinase activity; protein histidine kinase complex	response to endogenous stimulus; membrane; cellular protein modification process; endoplasmic reticulum; binding; receptor activity; kinase activity; signal transducer activity	Plant hormone signal transduction	550	0.010669	0.284948	1.18297	6.74135	-1.11322
HL.SW.v1.0.G001062	AT2G28560	DNA repair (Rad51) family protein	595831218	dna repair family protein isoform 1	Rad51B-Rad51C-Rad51D-XRCC2 complex; double-strand break repair via homologous recombination; DNA binding; ATP binding; DNA-dependent ATPase activity	nucleotide binding; nucleus; DNA binding; DNA metabolic process; response to stress; hydrolase activity	Homologous recombination	551	0.0106496	-1.5757	-3.00828	-3.62791	-3.15136
HL.SW.v1.0.G014721	AT4G17500	ethylene responsive element binding factor 1	703147649	ethylene-responsive transcription factor 2				552	0.0106304	2.08576	-0.301918	3.87274	1.24684
HL.SW.v1.0.G005806	AT5G47500	Pectin lyase-like superfamily protein	657964275	probable pectinesterase 68	histone phosphorylation; cell wall modification; transferase activity, transferring glycosyl groups; cell wall; pectinesterase activity; aspartyl esterase activity; starch metabolic process; sucrose metabolic process	carbohydrate metabolic process; cell wall; cellular component organization; cellular protein modification process; transferase activity; hydrolase activity		553	0.0106111	-4.67335	-7.38099	-1.87657	4.5208
HL.SW.v1.0.G041258	AT1G03280	Transcription factor TFIIE, alpha subunit	703153874	general transcription factor iie subunit 1	sequence-specific DNA binding; transcription initiation from RNA polymerase II promoter	DNA binding; biosynthetic process; nucleobase-containing compound metabolic process	Basal transcription factors	554	0.010592	-1.42095	-2.33524	-1.40041	-0.98982
HL.SW.v1.0.G000292	AT4G02060	Minichromosome maintenance (MCM2/3/5) family protein	470129075	dna replication licensing factor mcm7	DNA helicase activity; MCM complex; DNA binding; ATP binding; DNA replication initiation; THO complex; cytoplasm; replication fork	nucleotide binding; DNA binding; nucleus; cytoplasm; cellular component organization; biosynthetic process; DNA metabolic process; hydrolase activity	DNA replication	555	0.0105729	-2.17329	-0.621244	-2.88981	-1.15356
HL.SW.v1.0.G040063	AT4G24790	AAA-type ATPase family protein	703123863	protein stichel-like 2	DNA-directed DNA polymerase activity; DNA replication; DNA binding; DNA polymerase III complex; ATP binding	nucleotide binding; DNA binding; biosynthetic process; transferase activity; DNA metabolic process; intracellular		556	0.0105539	-3.29082	-1.43172	-4.84489	-0.456771
HL.SW.v1.0.G036668			659079641	upf0553 isoform x1				557	0.0105349	-0.709533	-1.04212	-5.79456	-1.11769
HL.SW.v1.0.G035900	AT5G42020	Heat shock protein 70 (Hsp 70) family protein	720011719	luminal-binding protein 5-like	mediator complex; ATP binding	nucleotide binding; nucleoplasm	Protein export; Protein processing in endoplasmic reticulum	558	0.010516	1.72283	3.84404	5.86515	-5.08917
HL.SW.v1.0.G009242	AT4G31130	Protein of unknown function (DUF1218)	703095219	keratin-associated protein 10-6 isoform 1				559	0.0104972	-2.5558	-1.1898	-8.63454	-5.96256
HL.SW.v1.0.G034484	AT1G18550	ATP binding microtubule motor family protein	645278055	kinesin-like protein kif19 isoform x3	microtubule binding; microtubule-based movement; ATP binding; kinesin complex; microtubule motor activity; microtubule; tubulin complex	nucleotide binding; protein binding; cytoskeleton; cellular process; motor activity		560	0.0104785	-5.17786	-2.03518	-1.71258	-4.87383
HL.SW.v1.0.G034935	AT2G42690	alpha/beta-Hydrolases superfamily protein	703129637	phospholipase a1-iidelta	hydrolase activity	hydrolase activity		561	0.0104598	-0.422233	-3.33111	-8.33799	-6.06783
HL.SW.v1.0.G046607	AT5G34940	glucuronidase 3	703111439	heparanase-like protein 3	membrane; hydrolase activity, acting on glycosyl bonds	membrane; hydrolase activity		562	0.0104412	2.80482	-5.37195	6.48084	2.18408
HL.SW.v1.0.G006047	AT3G61430	plasma membrane intrinsic protein 1A	703070049	aquaporin -like	transport; membrane	membrane; transport		563	0.0104227	-4.6028	-2.29269	-7.45856	-4.31326
HL.SW.v1.0.G040627	AT1G12030	Protein of unknown function (DUF506)	703078708	hypothetical protein L484_013622				564	0.0104042	-3.98818	2.09127	-8.66249	0.627651
HL.SW.v1.0.G027358	AT5G54060	UDP-glucose:flavonoid 3-o-glucosyltransferase	788945422	anthocyanidin 3-o-glucoside 2 -o-glucosyltransferase-like	transferase activity, transferring glycosyl groups	transferase activity	Anthocyanin biosynthesis	565	0.0121557	-1.05055	-1.6219	-5.58339	-0.836345
HL.SW.v1.0.G005320	AT3G25980	DNA-binding HORMA family protein	703113005	mitotic spindle checkpoint protein mad2	mitotic spindle assembly checkpoint; DNA binding; kinetochore; kinetochore microtubule; chromocenter; nuclear envelope; cytoplasm	nuclear envelope; DNA binding; cytoskeleton; catabolic process; cytoplasm; cellular component organization; cellular protein modification process; transferase activity; cell cycle		566	0.0129593	-2.45231	-1.43245	-9.18977	0.207536
HL.SW.v1.0.G027952	AT2G46830	circadian clock associated 1	703140064	protein lhy	DNA binding	DNA binding	Circadian rhythm - plant	567	0.0129364	-1.44585	-1.92595	-2.28783	-2.36482
HL.SW.v1.0.G005942	AT1G21270	wall-associated kinase 2	657995248	wall-associated kinase	ion binding; protein kinase activity; nucleotide binding	nucleotide binding; cellular protein modification process; kinase activity		568	0.0129136	1.67812	0.678419	2.20728	1.47755
HL.SW.v1.0.G004583	AT2G38010	Neutral/alkaline non-lysosomal ceramidase	703119251	neutral ceramidase			Sphingolipid metabolism; Metabolic pathways	569	0.0128909	-0.597405	-0.763539	-9.63272	-0.779769
HL.SW.v1.0.G021062	AT5G64740	cellulose synthase 6	703070239	cellulose synthase a catalytic subunit 2	cellulose synthase (UDP-forming) activity; cell wall organization; plasma membrane; cellulose biosynthetic process; integral component of membrane; zinc ion binding; starch metabolic process; sucrose metabolic process; UDP-glucose metabolic process	carbohydrate metabolic process; cellular component organization; biosynthetic process; transferase activity; binding; nucleobase-containing compound metabolic process; plasma membrane		570	0.0128683	-1.46484	-0.742402	-2.0466	-1.55884
HL.SW.v1.0.G022236	AT2G29350	senescence-associated gene 13	595827628	tropinone reductase homolog at1g07440-like	oxidoreductase activity	catalytic activity		571	0.0128458	2.27404	1.31157	0.747864	2.21097
HL.SW.v1.0.G006133	AT1G80080	Leucine-rich repeat (LRR) family protein	703101534	protein too many mouths	receptor activity; response to molecule of bacterial origin; regulation of cell proliferation; stamen development; stomatal complex morphogenesis; signal transduction; anchored component of membrane; asymmetric cell division; response to abscisic acid	response to biotic stimulus; response to external stimulus; flower development; signal transduction; membrane; response to endogenous stimulus; anatomical structure morphogenesis; receptor activity		572	0.0128233	-8.4318	-7.4493	-8.53224	1.59905
HL.SW.v1.0.G040315	AT5G15350	early nodulin-like protein 17	703090323	lamin-like protein	electron carrier activity; NA	molecular_function		573	0.012801	-1.69458	-1.97382	-3.03646	-1.32822
HL.SW.v1.0.G028454	AT5G65360	Histone superfamily protein	351722020	histone	nucleosome; cell proliferation; DNA binding; nucleus; protein heterodimerization activity; plastid	biological_process; DNA binding; nucleus; protein binding; plastid		574	0.0127786	-2.25759	-1.5913	-1.61875	-1.66682
HL.SW.v1.0.G015949	AT3G48110	glycine-tRNA ligases	703129059	glycine--trna ligase 2	mitochondrion; regulation of embryonic development; glycyl-tRNA aminoacylation; ATP binding; chloroplast stroma; embryo development ending in seed dormancy; glycine-tRNA ligase activity; glycine metabolic process; L-serine metabolic process; threonine metabolic process; glycine-tRNA ligase complex	embryo development; nucleotide binding; catalytic activity; mitochondrion; post-embryonic development; nucleobase-containing compound metabolic process; plastid; translation	Aminoacyl-tRNA biosynthesis	575	0.0127564	-1.86142	-1.67006	-1.72103	-3.98063
HL.SW.v1.0.G006997	AT5G62410	structural maintenance of chromosomes 2	703140235	structural maintenance of chromosomes protein 2-1	condensin complex; mitotic chromosome condensation; ATP binding; nucleus	nucleotide binding; nucleus; cellular component organization; cell cycle		576	0.0127343	-3.12709	-0.720736	-2.01263	-1.79649
HL.SW.v1.0.G043444	AT3G25900	Homocysteine S-methyltransferase family protein	590693498	homocysteine s-methyltransferase 1	methionine biosynthetic process; S-adenosylmethionine-homocysteine S-methyltransferase activity	biosynthetic process; transferase activity; cellular process	Cysteine and methionine metabolism; Metabolic pathways; Biosynthesis of secondary metabolites	577	0.0127122	-1.73823	-1.2781	-2.56769	-0.46118
HL.SW.v1.0.G035290	AT5G51560	Leucine-rich repeat protein kinase family protein	703118962	leucine-rich repeat receptor protein kinase exs	protein kinase activity; ATP binding; integral component of membrane	nucleotide binding; membrane; cellular protein modification process; kinase activity		578	0.0126902	-1.20346	-0.371196	-9.34441	-1.4996
HL.SW.v1.0.G014017	AT3G23740	unknown protein; FUNCTIONS IN: molecular_function unknown; INVOLVED IN: biological_process unknown; LOCATED IN: chloroplast; EXPRESSED IN: 9 plant structures; EXPRESSED DURING: C globular stage, F mature embryo stage, petal differentiation and expansion stage, E expanded cotyledon stage, D bilateral stage; BEST Arabidopsis thaliana protein match is: unknown protein (TAIR:AT4G14120.1); Has 155 Bla…	764573158	PREDICTED: uncharacterized protein LOC105351087				579	0.0126683	-2.28205	-1.52959	-3.38313	-4.31326
HL.SW.v1.0.G038802	AT4G13710	Pectin lyase-like superfamily protein	703149777	probable pectate lyase 8	metal ion binding; pectate lyase activity; pectin catabolic process	carbohydrate metabolic process; catalytic activity; catabolic process; binding	Pentose and glucuronate interconversions	580	0.0126465	-0.961069	-2.75907	-5.63	0.615199
HL.SW.v1.0.G011449	AT5G17820	Peroxidase superfamily protein	694324037	peroxidase 57-like	heme binding; metal ion binding; peroxidase activity; response to oxidative stress; NA	catalytic activity; binding; response to stress	Phenylpropanoid biosynthesis; Metabolic pathways; Biosynthesis of secondary metabolites	581	0.0126247	1.79801	0.908598	2.58905	0.289772
HL.SW.v1.0.G028039	AT3G47830	DNA glycosylase superfamily protein	703079020	protein ros1	base-excision repair; endonuclease activity; DNA binding	DNA binding; nuclease activity; DNA metabolic process; response to stress	Base excision repair	582	0.012603	-0.862134	-1.0126	-8.70341	-7.76899
HL.SW.v1.0.G036693	AT3G20440	Alpha amylase family protein	645240964	-alpha-glucan-branching enzyme chloroplastic amyloplastic	hydrolase activity, hydrolyzing O-glycosyl compounds; glycogen biosynthetic process; cation binding; 1,4-alpha-glucan branching enzyme activity; post-embryonic development; chloroplast; starch metabolic process; sucrose metabolic process	carbohydrate metabolic process; generation of precursor metabolites and energy; post-embryonic development; biosynthetic process; binding; transferase activity; plastid; hydrolase activity	Starch and sucrose metabolism; Metabolic pathways; Biosynthesis of secondary metabolites	583	0.0125814	-2.03168	-0.380664	-3.54799	-0.505782
HL.SW.v1.0.G042431	AT2G27460	sec23/sec24 transport family protein	643711426	protein transport protein sec24-1	COPII vesicle coat; intracellular protein transport; ER to Golgi vesicle-mediated transport; zinc ion binding	cytoplasm; membrane; binding; transport		584	0.0125598	-1.74234	-1.7311	-2.38705	-2.58182
HL.SW.v1.0.G025859	AT3G25810	Terpenoid cyclases/Protein prenyltransferases superfamily protein	703149261	myrcene synthase	magnesium ion binding; terpene synthase activity	catalytic activity; binding	Monoterpenoid biosynthesis; Biosynthesis of secondary metabolites	585	0.0125384	-0.379747	-1.27246	-4.53981	-0.847762
HL.SW.v1.0.G035002	AT3G50930	cytochrome BC1 synthesis	703135038	mitochondrial chaperone bcs1	ATP binding	nucleotide binding		586	0.012517	-0.686023	-0.311754	7.83075	-0.00461886
HL.SW.v1.0.G027416	AT3G62830	NAD(P)-binding Rossmann-fold superfamily protein	645233155	udp-glucuronic acid decarboxylase 2-like			Starch and sucrose metabolism; Amino sugar and nucleotide sugar metabolism; Metabolic pathways	587	0.0124956	1.08645	2.22587	4.5461	1.12541
HL.SW.v1.0.G023205	AT5G15630	COBRA-like extracellular glycosyl-phosphatidyl inositol-anchored protein family	703109522	cobra-like protein 4	cellulose microfibril organization; plasma membrane; plant-type secondary cell wall biogenesis; cell growth; vacuolar membrane; anchored component of membrane	cellular component organization; vacuole; plasma membrane; cell growth		588	0.0124744	-0.0795211	-2.01131	-4.01751	-1.70575
HL.SW.v1.0.G002619	AT5G06150	Cyclin family protein	703088441	g2 mitotic-specific cyclin s13-6	nucleus	nucleus		589	0.0124532	-1.86485	-0.811732	-2.57241	-1.34043
HL.SW.v1.0.G028570	AT5G13700	polyamine oxidase 1	802555736	polyamine oxidase 1	polyamine oxidase activity	catalytic activity	Arginine and proline metabolism; beta-Alanine metabolism; Metabolic pathways	590	0.0124321	-1.73408	-0.795176	-2.80757	-2.28354
HL.SW.v1.0.G041189	AT2G42300	basic helix-loop-helix (bHLH) DNA-binding superfamily protein	645271261	transcription factor bhlh48	protein dimerization activity; transcription factor activity, sequence-specific DNA binding; nucleus; transcription factor complex; NA	nucleus; transcription factor activity, sequence-specific DNA binding; protein binding; biosynthetic process; nucleobase-containing compound metabolic process		591	0.0124111	-1.72996	-1.32842	-1.24424	-2.22162
HL.SW.v1.0.G023935	AT5G27670	histone H2A 7	255542708	histone -like	protein heterodimerization activity; nucleosome; nucleus; DNA binding	nucleus; DNA binding; protein binding		592	0.0123901	-1.93426	-0.792303	-1.99359	-1.29209
HL.SW.v1.0.G026007	AT1G06410	trehalose-phosphatase/synthase 7	645245584	probable -trehalose-phosphate synthase	cytosol; catalytic activity; trehalose biosynthetic process	carbohydrate metabolic process; catalytic activity; cytosol; biosynthetic process; cellular process	Starch and sucrose metabolism; Metabolic pathways	593	0.0123692	-0.805786	-1.33696	-9.56771	-1.07018
HL.SW.v1.0.G026172	AT5G15740	O-fucosyltransferase family protein	703118577	o-fucosyltransferase family protein isoform 2	transferase activity, transferring glycosyl groups	transferase activity		594	0.0123484	-0.401225	-0.996454	-2.81202	-1.18384
HL.SW.v1.0.G019888	AT4G30420	nodulin MtN21 /EamA-like transporter family protein	590580046	nodulin 21 -like transporter family	membrane; transmembrane transport	membrane; transport; cellular process		595	0.0123276	0.122113	-1.57142	-5.63	-1.88777
HL.SW.v1.0.G002901	AT1G21680	DPP6 N-terminal domain-like protein	703122717	wd40-like beta propeller repeat family protein				596	0.012307	-0.409423	-1.24642	-1.97555	-2.06189
HL.SW.v1.0.G019287	AT2G46680	homeobox 7	703078435	homeobox-leucine zipper protein athb-12-like	sequence-specific DNA binding; transcription factor activity, sequence-specific DNA binding; nucleus; transcription factor complex; NA	DNA binding; nucleus; transcription factor activity, sequence-specific DNA binding; biosynthetic process; nucleobase-containing compound metabolic process		597	0.0122863	2.78143	1.54357	1.64714	1.30651
HL.SW.v1.0.G000370	AT5G46880	homeobox-7	703100482	homeobox-leucine zipper protein hdg5	regulation of transcription, DNA-templated; sequence-specific DNA binding; lipid binding; nucleus	DNA binding; nucleus; lipid binding; biosynthetic process; nucleobase-containing compound metabolic process		598	0.0122658	-2.38445	-1.64902	-1.14841	-1.89165
HL.SW.v1.0.G044990	AT1G27440	Exostosin family protein	590691397	probable beta- -xylosyltransferase irx10	xylosyltransferase activity; plant-type secondary cell wall biogenesis; glucuronoxylan biosynthetic process; glucuronoxylan glucuronosyltransferase activity	carbohydrate metabolic process; biosynthetic process; transferase activity; cellular process		599	0.0122453	-0.0605756	-1.75525	-9.26461	-6.25778
HL.SW.v1.0.G028635	AT5G03450	Transducin/WD40 repeat-like superfamily protein	645272430	e3 ubiquitin-protein ligase rfwd3	metal ion binding	binding		600	0.0122249	-1.74619	-0.584795	-5.32463	-1.92817
HL.SW.v1.0.G039410	AT1G44110	Cyclin A1;1	703095055	cyclin family protein	nucleus	nucleus		601	0.0122046	-2.01799	-1.37152	-9.51504	2.973
HL.SW.v1.0.G025766	AT2G46640	unknown protein; FUNCTIONS IN: molecular_function unknown; INVOLVED IN: biological_process unknown; LOCATED IN: cellular_component unknown; EXPRESSED IN: 20 plant structures; EXPRESSED DURING: 11 growth stages.	703114553	hypothetical protein L484_023458				602	0.0121843	-2.15987	-2.08942	-2.1286	-1.3233
HL.SW.v1.0.G004100	AT4G04890	protodermal factor 2	703117832	homeobox-leucine zipper protein meristem l1-like	regulation of transcription, DNA-templated; sequence-specific DNA binding; lipid binding; nucleus	DNA binding; nucleus; lipid binding; biosynthetic process; nucleobase-containing compound metabolic process		603	0.0121641	-8.78453	-3.31522	-8.21128	0
HL.SW.v1.0.G010025	AT3G46740	translocon at the outer envelope membrane of chloroplasts 75-III	703137729	protein toc75- chloroplastic	P-P-bond-hydrolysis-driven protein transmembrane transporter activity; intracellular protein transport; outer membrane; chloroplast envelope	membrane; cellular process; transporter activity; plastid		604	0.0121439	-1.87444	-0.954469	-2.05344	-0.806992
HL.SW.v1.0.G030001	AT5G54060	UDP-glucose:flavonoid 3-o-glucosyltransferase	255647456	anthocyanidin 3-o-glucoside 2 -o-glucosyltransferase-like	transferase activity, transferring glycosyl groups	transferase activity	Anthocyanin biosynthesis	605	0.0121239	-2.27039	-1.24704	-2.70935	-0.152871
HL.SW.v1.0.G038455	AT4G21895	DNA binding	703087454	hypothetical protein L484_006290				606	0.0121039	-3.29082	-1.20844	-8.24863	-6.16593
HL.SW.v1.0.G001724	AT5G19440	NAD(P)-binding Rossmann-fold superfamily protein	645251002	cinnamoyl- reductase 1-like	coenzyme binding; catalytic activity	catalytic activity; binding		607	0.0120839	4.77237	3.94867	7.83183	4.08067
HL.SW.v1.0.G018806	AT1G08560	syntaxin of plants 111	703069345	syntaxin-related protein knolle	phragmoplast; endomembrane system; SNAP receptor activity; cell plate; plasmodesma; plasma membrane; vesicle-mediated transport; intracellular protein transport	protein binding; cytoplasm; cellular component organization; transport; plasma membrane	SNARE interactions in vesicular transport	608	0.0120641	-2.30069	-2.90142	-2.8907	-0.353031
HL.SW.v1.0.G010841	AT5G45960	GDSL-like Lipase/Acylhydrolase superfamily protein	359483494	gdsl esterase lipase at5g45960-like	hydrolase activity	hydrolase activity		609	0.0120442	0.353619	-1.63325	-8.89226	-2.70889
HL.SW.v1.0.G007305	AT4G31530	NAD(P)-binding Rossmann-fold superfamily protein	703102404	sanguinarine reductase				610	0.0120245	1.78937	3.01079	4.16046	3.66835
HL.SW.v1.0.G023279	AT3G51895	sulfate transporter 3;1	703084267	sulfate transporter -like	integral component of membrane; chloroplast; secondary active sulfate transmembrane transporter activity	membrane; plastid; cellular process; transporter activity		611	0.0120048	-0.478618	0.277056	-3.76382	-2.4752
HL.SW.v1.0.G003885	AT2G44190	Family of unknown function (DUF566)	703098940	protein endosperm defective 1-like				612	0.0119852	-1.44647	-2.9977	-8.95009	-4.6206
HL.SW.v1.0.G042878			703105051	hypothetical protein L484_026288				613	0.0119657	-1.83039	0.393391	-6.9413	2.27335
HL.SW.v1.0.G025270	AT1G19300	Nucleotide-diphospho-sugar transferases superfamily protein	703136027	probable galacturonosyltransferase-like 1	transferase activity, transferring glycosyl groups	transferase activity		614	0.0119462	-0.59302	-2.35492	-9.11084	-1.0137
HL.SW.v1.0.G009093			703110163	hypothetical protein L484_009946				615	0.0119267	-7.58714	-3.46688	-7.69339	-5.44229
HL.SW.v1.0.G035697	AT5G07030	Eukaryotic aspartyl protease family protein	703096985	aspartic proteinase nepenthesin-1	aspartic-type endopeptidase activity	protein metabolic process; hydrolase activity		616	0.0119074	-0.927701	-1.81858	-1.88564	-1.5623
HL.SW.v1.0.G015145	AT5G22740	cellulose synthase-like A02	645217731	glucomannan 4-beta-mannosyltransferase 2	cellulose synthase (UDP-forming) activity; mannan synthase activity; mucilage biosynthetic process; mucilage metabolic process involved in seed coat development; glucomannan 4-beta-mannosyltransferase activity; starch metabolic process; sucrose metabolic process; UDP-glucose metabolic process; cellulose biosynthetic process; alpha-1,6-mannosyltransferase complex	carbohydrate metabolic process; post-embryonic development; membrane; Golgi apparatus; biosynthetic process; transferase activity; nucleobase-containing compound metabolic process		617	0.0118881	0.0845642	-1.02097	-2.74091	-1.50267
HL.SW.v1.0.G002375	AT5G12360	unknown protein; BEST Arabidopsis thaliana protein match is: unknown protein (TAIR:AT3G14190.1); Has 30201 Blast hits to 17322 proteins in 780 species: Archae - 12; Bacteria - 1396; Metazoa - 17338; Fungi - 3422; Plants - 5037; Viruses - 0; Other Eukaryotes - 2996 (source: NCBI BLink).	703134923	hypothetical protein L484_014248				618	0.0118688	-0.99403	-1.95462	-2.21209	-6.77559
HL.SW.v1.0.G005904	AT3G55430	O-Glycosyl hydrolases family 17 protein	659123427	glucan endo- -beta-glucosidase	carbohydrate metabolic process; hydrolase activity, hydrolyzing O-glycosyl compounds	carbohydrate metabolic process; hydrolase activity		619	0.0118497	-0.655892	-0.748664	-2.51517	-1.42647
HL.SW.v1.0.G003810	AT2G37270	ribosomal protein 5B	255640594	40s ribosomal protein s5			Ribosome	620	0.0118306	2.17311	2.16982	2.34706	2.28231
HL.SW.v1.0.G041806	AT3G01680	CONTAINS InterPro DOMAIN/s: Mediator complex subunit Med28 (InterPro:IPR021640); BEST Arabidopsis thaliana protein match is: unknown protein (TAIR:AT3G01670.1); Has 122 Blast hits to 112 proteins in 13 species: Archae - 0; Bacteria - 0; Metazoa - 0; Fungi - 0; Plants - 122; Viruses - 0; Other Eukaryotes - 0 (source: NCBI BLink).	703066686	sieve element occlusion a				621	0.0118115	-0.723545	-1.82601	-2.0627	-1.38869
HL.SW.v1.0.G000505	AT4G31590	Cellulose-synthase-like C5	595925505	probable xyloglucan glycosyltransferase 5				622	0.0117925	-1.55056	-1.52053	-1.94215	-7.29243
HL.SW.v1.0.G002705	AT1G29860	WRKY DNA-binding protein 71	657982902	probable wrky transcription factor 71				623	0.0117736	4.40971	2.28966	1.3503	2.05418
HL.SW.v1.0.G003988	AT1G75580	SAUR-like auxin-responsive protein family	703095897	auxin-induced protein 15a-like	response to auxin	response to endogenous stimulus	Plant hormone signal transduction	624	0.0117547	-2.51155	-1.7889	-8.48607	-5.44229
HL.SW.v1.0.G039877	AT4G23940	FtsH extracellular protease family	763756861	atp-dependent zinc metalloprotease ftsh mitochondrial	chloroplast envelope; metalloendopeptidase activity; chloroplast fission; ATP binding	nucleotide binding; protein metabolic process; cellular component organization; plastid; hydrolase activity		625	0.0117359	-4.70428	-1.23402	-0.660098	-1.85767
HL.SW.v1.0.G045529	AT5G26340	Major facilitator superfamily protein	575074848	sugar transport protein 13	amino acid import; plasmodesma; plasma membrane; integral component of membrane; high-affinity hydrogen:glucose symporter activity	plasma membrane; cellular process; transporter activity		626	0.0117172	1.21097	1.48978	1.14832	2.11889
HL.SW.v1.0.G004347	AT2G38620	cyclin-dependent kinase B1;2	703162392	cell division control protein 2 homolog c	RNA polymerase II carboxy-terminal domain kinase activity; ATP binding; serine family amino acid metabolic process	nucleotide binding; cellular protein modification process; kinase activity		627	0.0116985	-1.85339	-1.41506	-2.95879	-1.82334
HL.SW.v1.0.G029114	AT4G03210	xyloglucan endotransglucosylase/hydrolase 9	703149324	xyloglucan endotransglucosylase hydrolase protein 9	xyloglucan:xyloglucosyl transferase activity; hydrolase activity, hydrolyzing O-glycosyl compounds; cell wall organization; xyloglucan metabolic process; cell wall; cell wall biogenesis; apoplast	carbohydrate metabolic process; cell wall; cellular component organization; transferase activity; extracellular region; hydrolase activity		628	0.0116798	-0.613349	-1.76126	-1.62687	-1.9702
HL.SW.v1.0.G031877	AT4G16260	Glycosyl hydrolase superfamily protein	359359690	beta- -glucanase	carbohydrate metabolic process; hydrolase activity, hydrolyzing O-glycosyl compounds	carbohydrate metabolic process; hydrolase activity		629	0.0116613	2.80593	1.53538	2.12793	-0.311021
HL.SW.v1.0.G026595	AT4G21760	beta-glucosidase 47	645240583	beta-glucosidase 18-like isoform x1	metabolic process	metabolic process	Cyanoamino acid metabolism; Starch and sucrose metabolism; Phenylpropanoid biosynthesis; Metabolic pathways; Biosynthesis of secondary metabolites	630	0.0116428	-1.75148	-0.314294	-2.83815	-3.01113
HL.SW.v1.0.G046102	AT1G06330	Heavy metal transport/detoxification superfamily protein	571455737	heavy metal-associated isoprenylated plant protein 26-like				631	0.0116243	-0.0190174	-0.170983	-4.95689	-2.57526
HL.SW.v1.0.G036179	AT3G07960	Phosphatidylinositol-4-phosphate 5-kinase family protein	596019682	phosphatidylinositol 4-phosphate 5-kinase 6-like	1-phosphatidylinositol-4-phosphate 5-kinase activity; ATP binding	nucleotide binding; lipid metabolic process; kinase activity	Inositol phosphate metabolism; Metabolic pathways; Phosphatidylinositol signaling system; Endocytosis	632	0.0116059	-0.42149	-1.26394	-4.44691	-3.91201
HL.SW.v1.0.G005948	AT4G11280	1-aminocyclopropane-1-carboxylic acid (acc) synthase 6	703071501	1-aminocyclopropane-1-carboxylate synthase	pyridoxal phosphate binding; biosynthetic process; catalytic activity	catalytic activity; biosynthetic process; binding	Cysteine and methionine metabolism; Metabolic pathways; Biosynthesis of secondary metabolites	633	0.0115876	-0.603743	-0.765546	-2.90642	-1.11211
HL.SW.v1.0.G038796	AT5G63570	glutamate-1-semialdehyde-2,1-aminomutase	703089885	glutamate-1-semialdehyde - chloroplastic-like	pyridoxal phosphate binding; glutamate-1-semialdehyde 2,1-aminomutase activity; transaminase activity; porphyrin-containing compound biosynthetic process; chlorophyll metabolic process	biosynthetic process; binding; transferase activity; cellular process	Porphyrin and chlorophyll metabolism; Metabolic pathways; Biosynthesis of secondary metabolites	634	0.0115693	-2.00541	-0.83768	-2.07148	-0.610577
HL.SW.v1.0.G018729	AT1G73840	hydroxyproline-rich glycoprotein family protein	567896978	cleavage stimulating factor 64	production of siRNA involved in RNA interference; mRNA splicing, via spliceosome; production of miRNAs involved in gene silencing by miRNA; protein dephosphorylation	cellular protein modification process; nucleobase-containing compound metabolic process; regulation of gene expression, epigenetic		635	0.0115511	-2.15867	-2.03435	-7.79787	-8.0516
HL.SW.v1.0.G044428	AT3G09670	Tudor/PWWP/MBT superfamily protein	703141810	tudor pwwp mbt superfamily isoform 1				636	0.0115329	2.00497	1.49935	5.41872	2.54457
HL.SW.v1.0.G033982	AT5G60020	laccase 17	703140802	laccase-17 isoform x1	copper ion binding; hydroquinone:oxygen oxidoreductase activity; apoplast; lignin catabolic process	secondary metabolic process; catalytic activity; catabolic process; binding; extracellular region; cellular process		637	0.0115148	-1.09222	-2.7699	-4.26622	-5.72576
HL.SW.v1.0.G015190	AT1G28420	homeobox-1	703155343	homeobox protein 10				638	0.0114968	-2.4186	-1.06865	-4.36109	-2.67081
HL.SW.v1.0.G014740	AT3G28910	myb domain protein 30	645249465	myb-related protein 306			Plant-pathogen interaction	639	0.0114788	-0.623034	-1.30251	-2.99645	-1.17817
HL.SW.v1.0.G041564	AT2G26760	Cyclin B1;4	645242063	g2 mitotic-specific cyclin s13-7				640	0.0114609	-1.23643	-1.41507	-2.25056	-1.13091
HL.SW.v1.0.G034729	AT3G54460	SNF2 domain-containing protein / helicase domain-containing protein / F-box family protein	703096880	snf2 domain-containing protein helicase domain-containing protein f-box family isoform 1	ATP binding; metabolic process; zinc ion binding	nucleotide binding; metabolic process		641	0.011443	-1.11109	-0.824444	-4.47191	-0.294355
HL.SW.v1.0.G044568	AT1G79670	Wall-associated kinase family protein	703069721	wall-associated receptor kinase-like 9	polysaccharide binding; calcium ion binding; ATP binding; integral component of membrane; protein serine/threonine kinase activity; serine family amino acid metabolic process	nucleotide binding; membrane; cellular protein modification process; carbohydrate binding; kinase activity		642	0.0114251	2.08207	1.82906	2.92395	1.47519
HL.SW.v1.0.G034182	AT5G59970	Histone superfamily protein	475622287	histone h4	cytosol; nucleosome; nucleolus; plasmodesma; DNA binding; vacuolar membrane; thylakoid; nucleosome assembly; protein heterodimerization activity; chloroplast; plasma membrane	DNA binding; protein binding; cellular component organization; cytosol; nucleolus; vacuole; plastid; plasma membrane; thylakoid		643	0.0114074	-1.80752	-0.886255	-2.93169	0.673611
HL.SW.v1.0.G021422	AT5G46110	Glucose-6-phosphate/phosphate translocator-related	703080977	triose phosphate phosphate chloroplastic-like	integral component of membrane; transporter activity	membrane; transporter activity		644	0.0113897	-1.593	-0.97343	-1.26046	-2.18428
HL.SW.v1.0.G020595	AT5G14040	phosphate transporter 3;1	743937815	mitochondrial phosphate carrier protein mitochondrial-like	integral component of membrane; transport	membrane; transport		645	0.011372	2.70691	1.62216	2.24919	0.538477
HL.SW.v1.0.G010617	AT5G39790	5'-AMP-activated protein kinase-related	470142886	ampk protein				646	0.0113544	-0.832978	-0.863663	-5.20655	-1.78945
HL.SW.v1.0.G032323	AT2G26170	cytochrome P450, family 711, subfamily A, polypeptide 1	703100915	cytochrome p450 711a1-like	regulation of meristem structural organization; iron ion binding; auxin polar transport; heme binding; secondary shoot formation; aromatase activity	multicellular organism development; catalytic activity; anatomical structure morphogenesis; binding; transport		647	0.0113369	1.80056	1.75767	4.92386	-0.0231744
HL.SW.v1.0.G037917	AT2G23530	Zinc-finger domain of monoamine-oxidase A repressor R1	703163555	cell division cycle-associated protein 7				648	0.0113194	-1.651	-3.16401	-4.44691	-3.92221
HL.SW.v1.0.G039739	AT3G12150	unknown protein; CONTAINS InterPro DOMAIN/s: Protein of unknown function DUF2048 (InterPro:IPR019149); Has 421 Blast hits to 334 proteins in 155 species: Archae - 2; Bacteria - 147; Metazoa - 215; Fungi - 0; Plants - 43; Viruses - 0; Other Eukaryotes - 14 (source: NCBI BLink).	703156324	hypothetical protein L484_028070				649	0.0113019	-0.312637	-0.0801576	-4.73298	-1.93473
HL.SW.v1.0.G022502	AT2G31500	calcium-dependent protein kinase 24	703102481	calcium-dependent protein kinase 24	protein kinase activity; calcium ion binding; ATP binding	nucleotide binding; cellular protein modification process; kinase activity	Plant-pathogen interaction	650	0.0112845	-3.70894	-6.72886	-2.53949	-5.08917
HL.SW.v1.0.G030765	AT1G52190	Major facilitator superfamily protein	703104793	protein nrt1 ptr family	integral component of membrane; oligopeptide transport; transporter activity	membrane; transporter activity		651	0.0112672	-1.42934	-0.606266	-3.50839	-0.36679
HL.SW.v1.0.G004974	AT3G01810	FUNCTIONS IN: molecular_function unknown; INVOLVED IN: biological_process unknown; LOCATED IN: plasma membrane; EXPRESSED IN: 21 plant structures; EXPRESSED DURING: 13 growth stages; BEST Arabidopsis thaliana protein match is: nucleolar protein gar2-related (TAIR:AT2G42320.2); Has 1327 Blast hits to 470 proteins in 132 species: Archae - 2; Bacteria - 131; Metazoa - 139; Fungi - 114; Plants - 114;…	703156968	isoform 1				652	0.0112499	-0.98254	-0.294096	-3.16898	-2.10635
HL.SW.v1.0.G012854	AT5G15080	Protein kinase superfamily protein	703147085	probable receptor-like protein kinase at5g15080	ATP binding; protein serine/threonine kinase activity; serine family amino acid metabolic process	nucleotide binding; cellular protein modification process; kinase activity		653	0.0112327	-2.05074	-1.31963	-1.93566	-3.55625
HL.SW.v1.0.G022376	AT5G01630	BRCA2-like B	703082124	breast cancer type 2 susceptibility-like protein	double-strand break repair via homologous recombination	DNA metabolic process; response to stress	Homologous recombination	654	0.0112155	-2.32952	-0.987487	-1.70602	-3.35758
HL.SW.v1.0.G037693	AT5G23860	tubulin beta 8	657952038	tubulin beta-8 chain -like protein	structural constituent of cytoskeleton; GTP binding; microtubule-based process; GTPase activity; microtubule	nucleotide binding; cytoskeleton; structural molecule activity; cellular process; hydrolase activity	Phagosome	655	0.0111984	-2.16185	-1.57858	-2.08052	-0.466112
HL.SW.v1.0.G010387	AT2G33020	receptor like protein 24	703077922	receptor like protein 33				656	0.0111813	2.35259	1.71711	3.35995	2.0108
HL.SW.v1.0.G028732	AT3G22530	unknown protein; FUNCTIONS IN: molecular_function unknown; INVOLVED IN: biological_process unknown; LOCATED IN: plasma membrane; EXPRESSED IN: 25 plant structures; EXPRESSED DURING: 15 growth stages; BEST Arabidopsis thaliana protein match is: unknown protein (TAIR:AT4G14830.1); Has 77 Blast hits to 77 proteins in 12 species: Archae - 0; Bacteria - 0; Metazoa - 0; Fungi - 0; Plants - 77; Viruses …	645235501	PREDICTED: uncharacterized protein LOC103324043				657	0.0111643	2.08132	2.66253	2.86262	3.15147
HL.SW.v1.0.G000508	AT5G50180	Protein kinase superfamily protein	703146596	serine threonine-protein kinase ht1	protein serine/threonine/tyrosine kinase activity; ATP binding; microtubule nucleation; protein serine/threonine kinase activity; serine family amino acid metabolic process	nucleotide binding; cellular protein modification process; cellular component organization; kinase activity		658	0.0111473	-0.53478	-1.74415	-5.94962	0.332779
HL.SW.v1.0.G037982	AT5G54260	DNA repair and meiosis protein (Mre11)	700204741	double-strand break repair protein mre11	exonuclease activity; endonuclease activity; manganese ion binding; meiotic cell cycle; double-strand break repair; nucleus	nucleus; nuclease activity; binding; DNA metabolic process; cell cycle; reproduction; response to stress	Homologous recombination; Non-homologous end-joining	659	0.0111304	-1.23712	-1.65387	-4.56678	-1.68463
HL.SW.v1.0.G039645	AT1G15390	peptide deformylase 1A	703094699	peptide deformylase chloroplastic mitochondrial	co-translational protein modification; plant-type cell wall; iron ion binding; peptide deformylase activity; chloroplast; mitochondrion; translation	cell wall; mitochondrion; cellular protein modification process; binding; plastid; hydrolase activity; translation		660	0.0111136	-1.32201	0.607549	-4.80426	-2.84173
HL.SW.v1.0.G011909	AT2G38110	glycerol-3-phosphate acyltransferase 6	224090939	glycerol-3-phosphate 2-o-acyltransferase 6-like	glycerol-3-phosphate O-acyltransferase activity; phosphatase activity; cutin biosynthetic process; glycerol-3-phosphate 2-O-acyltransferase activity; flower development; 1-acylglycerol-3-phosphate O-acyltransferase activity; protein dephosphorylation; acyl-carrier-protein biosynthetic process; glycerolipid metabolic process; phospholipid biosynthetic process	flower development; lipid metabolic process; cellular protein modification process; biosynthetic process; transferase activity; hydrolase activity	Glycerolipid metabolism; Glycerophospholipid metabolism; Metabolic pathways; Biosynthesis of secondary metabolites	661	0.0110967	-1.06579	-1.84537	-2.02994	-1.1649
HL.SW.v1.0.G005426	AT1G70210	CYCLIN D1;1	703138902	cyclin-d6-1				662	0.01108	-1.64358	-2.88614	-7.98655	-2.85599
HL.SW.v1.0.G029763	AT2G28160	FER-like regulator of iron uptake	703157905	transcription factor fer-like iron deficiency-induced transcription factor-like				663	0.0110633	2.91734	2.6151	3.63232	0.70828
HL.SW.v1.0.G013307	AT3G61220	NAD(P)-binding Rossmann-fold superfamily protein	566158251	(+)-neomenthol dehydrogenase-like isoform x2	oxidation-reduction process	metabolic process	Monoterpenoid biosynthesis; Biosynthesis of secondary metabolites	664	0.0110466	1.96262	4.23133	7.51148	3.66835
HL.SW.v1.0.G013556	AT5G13930	Chalcone and stilbene synthase family protein	221326828	chalcone synthase	flavonoid biosynthetic process; naringenin-chalcone synthase activity; response to UV-B; phloroisovalerophenone synthase activity; plant-type vacuole membrane; auxin polar transport; nucleus; endoplasmic reticulum; response to gravity	nucleus; response to abiotic stimulus; membrane; endoplasmic reticulum; biosynthetic process; transferase activity; vacuole; transport	Flavonoid biosynthesis; Metabolic pathways; Biosynthesis of secondary metabolites; Circadian rhythm - plant	665	0.01103	-2.88833	-3.94122	-7.74657	-5.27651
HL.SW.v1.0.G023245	AT5G03260	laccase 11	694426068	laccase-11-like	copper ion binding; hydroquinone:oxygen oxidoreductase activity; apoplast; lignin catabolic process	secondary metabolic process; catalytic activity; catabolic process; binding; extracellular region; cellular process		666	0.0110134	1.09508	-1.30084	-3.82654	-3.08299
HL.SW.v1.0.G010653	AT2G18090	PHD finger family protein / SWIB complex BAF60b domain-containing protein / GYF domain-containing protein	703163595	zinc finger ccch domain-containing protein 44	binding	binding		667	0.0109969	-2.02456	-2.05863	-8.05139	-2.21238
HL.SW.v1.0.G042427	AT1G75820	Leucine-rich receptor-like protein kinase family protein	703150999	receptor protein kinase clavata1	plant-type vacuole; regulation of meristem structural organization; protein self-association; 2-alkenal reductase [NAD(P)] activity; integral component of membrane; MAP kinase kinase kinase activity; plasmodesma; receptor serine/threonine kinase binding; ATP binding; transmembrane receptor protein serine/threonine kinase signaling pathway; serine family amino acid metabolic process	multicellular organism development; cellular protein modification process; anatomical structure morphogenesis; vacuole; signal transducer activity; receptor binding; nucleotide binding; membrane; kinase activity		668	0.0109805	0.643242	-0.711893	-4.18799	-2.84139
HL.SW.v1.0.G013741	AT3G52870	IQ calmodulin-binding motif family protein	703070319	histidine-containing phosphotransfer protein 1	signal transduction	signal transduction		669	0.010964	-0.887774	-3.2199	-4.24608	-6.25778
HL.SW.v1.0.G032532	AT4G31210	DNA topoisomerase, type IA, core	703158949	dna topoisomerase 1	isomerase activity	catalytic activity		670	0.0109477	-1.02174	-1.10666	-8.79462	-2.19157
HL.SW.v1.0.G046048	AT2G18750	Calmodulin-binding protein	703085037	calmodulin-binding protein isoform 2	response to stress; calmodulin binding	protein binding; response to stress		671	0.0109314	-1.19144	-0.762317	-9.63977	-0.0148885
HL.SW.v1.0.G005555	AT5G64120	Peroxidase superfamily protein	703090800	cationic peroxidase 2	heme binding; extracellular region; metal ion binding; hydrogen peroxide catabolic process; peroxidase activity; response to oxidative stress; NA	catabolic process; catalytic activity; binding; extracellular region; cellular process; response to stress	Phenylpropanoid biosynthesis; Metabolic pathways; Biosynthesis of secondary metabolites	672	0.0109151	1.46916	0.121361	2.76081	1.21337
HL.SW.v1.0.G034580	AT3G54400	Eukaryotic aspartyl protease family protein	703096985	aspartic proteinase nepenthesin-1	aspartic-type endopeptidase activity	protein metabolic process; hydrolase activity		673	0.0108989	-1.44708	-1.39834	-1.56214	-2.15462
HL.SW.v1.0.G029579	AT2G46150	Late embryogenesis abundant (LEA) hydroxyproline-rich glycoprotein family	694412341	late embryogenesis abundant hydroxyproline-rich glycoprotein				674	0.0108827	1.35029	-0.0650065	7.65915	-0.773203
HL.SW.v1.0.G038532	AT2G29420	glutathione S-transferase tau 7	590657324	glutathione s-transferase tau 7	transferase activity	transferase activity	Glutathione metabolism	675	0.0108666	1.05423	0.370534	3.66626	1.30746
HL.SW.v1.0.G030931	AT1G78570	rhamnose biosynthesis 1	703148463	probable rhamnose biosynthetic enzyme 1	dTDP-glucose 4,6-dehydratase activity; nucleotide-sugar metabolic process; streptomycin biosynthetic process; polyketide biosynthetic process	secondary metabolic process; catalytic activity; biosynthetic process; nucleobase-containing compound metabolic process	Amino sugar and nucleotide sugar metabolism	676	0.0108505	-1.03469	-0.912857	-2.12414	-2.1596
HL.SW.v1.0.G006001	AT1G27040	Major facilitator superfamily protein	359492078	protein nrt1 ptr family -like	transporter activity; membrane	membrane; transporter activity		677	0.0108345	-4.70385	-3.80073	-7.35961	1.19636
HL.SW.v1.0.G023154	AT1G01260	basic helix-loop-helix (bHLH) DNA-binding superfamily protein	703114704	myc2 bhlh protein isoform 1	protein dimerization activity	protein binding		678	0.0108185	-1.12935	-1.36318	-2.03361	-0.850477
HL.SW.v1.0.G025332	AT5G57410	Afadin/alpha-actinin-binding protein	225446046	afadin- and alpha-actinin-binding protein isoform x2				679	0.0108026	-1.3547	-0.763194	-3.33637	-1.05151
HL.SW.v1.0.G035547	AT1G20960	U5 small nuclear ribonucleoprotein helicase, putative	694439958	u5 small nuclear ribonucleoprotein 200 kda helicase	helicase activity; nucleic acid binding; viral nucleocapsid; ATP binding; intracellular ribonucleoprotein complex	nucleic acid binding; nucleotide binding; intracellular; hydrolase activity	Spliceosome	680	0.0107867	-0.581442	-0.785097	-2.5608	-1.20588
HL.SW.v1.0.G011727	AT2G30150	UDP-Glycosyltransferase superfamily protein	703109995	udp-glycosyltransferase 87a1-like	transferase activity, transferring hexosyl groups	transferase activity		681	0.0107708	-0.453316	-1.82586	-9.35301	0.117407
HL.SW.v1.0.G032728	AT4G31850	proton gradient regulation 3	703115933	pentatricopeptide repeat-containing protein chloroplastic	glyceraldehyde-3-phosphate metabolic process; starch metabolic process; small molecule metabolic process; nucleobase-containing compound metabolic process; single-organism carbohydrate metabolic process; plastid organization; phospholipid biosynthetic process	carbohydrate metabolic process; lipid metabolic process; cellular component organization; biosynthetic process; nucleobase-containing compound metabolic process		682	0.0107551	-1.03259	-0.36856	-8.9387	-1.73359
HL.SW.v1.0.G008551	AT2G25930	hydroxyproline-rich glycoprotein family protein	703101111	protein early flowering 3-like	single-organism process	biological_process	Circadian rhythm - plant	683	0.0107393	1.35072	0.402291	2.00514	1.63977
HL.SW.v1.0.G002690	AT5G05320	FAD/NAD(P)-binding oxidoreductase family protein	694329840	zeaxanthin chloroplastic-like				684	0.0107236	1.66593	0.907963	1.91222	1.158
HL.SW.v1.0.G002060	AT3G18490	Eukaryotic aspartyl protease family protein	694317209	protein aspartic protease in guard cell 1-like	systemic acquired resistance; response to water deprivation; aspartic-type endopeptidase activity; endoplasmic reticulum; response to abscisic acid	response to biotic stimulus; protein metabolic process; response to abiotic stimulus; response to external stimulus; response to endogenous stimulus; endoplasmic reticulum; response to stress; hydrolase activity		685	0.0107079	-1.25331	-2.18649	-1.51682	-2.39034
HL.SW.v1.0.G043378	AT1G63910	myb domain protein 103	703071522	transcription factor				686	0.0106923	-1.61424	-2.05863	-8.57697	-5.59098
HL.SW.v1.0.G026871	AT4G27290	S-locus lectin protein kinase family protein	703137171	g-type lectin s-receptor-like serine threonine-protein kinase at4g27290 isoform x1	protein kinase activity; nucleotide binding	nucleotide binding; cellular protein modification process; kinase activity		687	0.0106768	0.287098	-2.52478	-8.23008	-2.5458
HL.SW.v1.0.G001864	AT1G14570	UBX domain-containing protein	731375724	ubx domain-containing protein 2 isoform x1				688	0.0106613	-2.22689	-2.82087	-2.57142	-2.53668
HL.SW.v1.0.G028397	AT2G31940	unknown protein; INVOLVED IN: biological_process unknown; LOCATED IN: endomembrane system; EXPRESSED IN: 16 plant structures; EXPRESSED DURING: 6 growth stages; BEST Arabidopsis thaliana protein match is: unknown protein (TAIR:AT5G19875.1); Has 227 Blast hits to 227 proteins in 13 species: Archae - 0; Bacteria - 0; Metazoa - 0; Fungi - 0; Plants - 227; Viruses - 0; Other Eukaryotes - 0 (source: N…	720005039	PREDICTED: uncharacterized protein LOC104597596				689	0.0106458	3.81096	4.04382	0.177416	1.3837
HL.SW.v1.0.G015751	AT5G42180	Peroxidase superfamily protein	225626267	peroxidase 64	heme binding; extracellular region; metal ion binding; hydrogen peroxide catabolic process; peroxidase activity; response to oxidative stress; NA	catabolic process; catalytic activity; binding; extracellular region; cellular process; response to stress	Phenylpropanoid biosynthesis; Metabolic pathways; Biosynthesis of secondary metabolites	690	0.0106304	-3.16872	-2.28066	-8.26695	-2.51603
HL.SW.v1.0.G024995	AT1G24020	MLP-like protein 423	703113911	mlp-like protein 423	response to stimulus; membrane	biological_process; membrane		691	0.010615	-1.9785	-2.03931	-4.27325	0.974067
HL.SW.v1.0.G002158	AT2G29570	proliferating cell nuclear antigen 2	703130724	proliferating cell nuclear antigen	DNA replication; DNA polymerase processivity factor activity; DNA binding; regulation of DNA replication; nucleus; DNA polymerase complex	DNA binding; nucleus; biosynthetic process; DNA metabolic process; enzyme regulator activity	DNA replication; Base excision repair; Nucleotide excision repair; Mismatch repair	692	0.0105996	-2.04196	-1.09233	-2.54836	-0.0601121
HL.SW.v1.0.G012834	AT5G06750	Protein phosphatase 2C family protein	694314061	probable protein phosphatase 2c 68	metal ion binding; protein serine/threonine phosphatase activity; protein serine/threonine phosphatase complex	cell; cellular protein modification process; binding; hydrolase activity		693	0.0105843	-1.03966	-1.08542	-2.90785	-0.865141
HL.SW.v1.0.G035054	AT2G02040	peptide transporter 2	590697279	protein nrt1 ptr family -like	membrane; transport	membrane; transport		694	0.0105691	0.353421	-0.820069	-4.65636	-1.86378
HL.SW.v1.0.G031712	AT2G20590	Reticulon family protein	703080606	reticulon-like protein				695	0.0105539	-1.66312	-0.412625	-5.44423	-3.92221
HL.SW.v1.0.G001402	AT5G52450	MATE efflux family protein	703099796	mate efflux family protein 5-like	integral component of membrane; antiporter activity; drug transmembrane transporter activity	membrane; transporter activity; cellular process		696	0.0105387	1.49133	3.04654	6.30595	-1.44177
HL.SW.v1.0.G039617	AT4G26540	Leucine-rich repeat receptor-like protein kinase family protein	703127905	probable lrr receptor-like serine threonine-protein kinase at4g26540	ATP binding; integral component of membrane; protein serine/threonine kinase activity; serine family amino acid metabolic process	nucleotide binding; membrane; cellular protein modification process; kinase activity		697	0.0119583	-1.00902	-2.98687	-3.12747	-1.02463
HL.SW.v1.0.G046476	AT2G29090	cytochrome P450, family 707, subfamily A, polypeptide 2	657952299	abscisic acid 8 -hydroxylase 2	release of seed from dormancy; iron ion binding; heme binding; (+)-abscisic acid 8'-hydroxylase activity; abscisic acid metabolic process	catalytic activity; post-embryonic development; lipid metabolic process; binding; reproduction; cellular process	Carotenoid biosynthesis	698	0.0126102	3.9499	3.17908	1.10541	-0.0908319
HL.SW.v1.0.G008016	AT2G36885	unknown protein; FUNCTIONS IN: molecular_function unknown; LOCATED IN: chloroplast; EXPRESSED IN: 22 plant structures; EXPRESSED DURING: 13 growth stages; Has 172 Blast hits to 172 proteins in 58 species: Archae - 0; Bacteria - 116; Metazoa - 0; Fungi - 0; Plants - 32; Viruses - 0; Other Eukaryotes - 24 (source: NCBI BLink).	698567068	PREDICTED: uncharacterized protein LOC104223855	respiratory electron transport chain; plasma membrane	generation of precursor metabolites and energy; plasma membrane		699	0.0125922	-1.0509	-0.457265	-1.95418	-1.98071
HL.SW.v1.0.G001866	AT5G39150	RmlC-like cupins superfamily protein	645264079	rhicadhesin receptor	extracellular region; oxidoreductase activity; nutrient reservoir activity; manganese ion binding	catalytic activity; extracellular region; binding		700	0.0125742	-1.74983	0.453207	1.86963	7.2632
HL.SW.v1.0.G007388	AT5G38700	unknown protein; FUNCTIONS IN: molecular_function unknown; INVOLVED IN: biological_process unknown; LOCATED IN: mitochondrion; EXPRESSED IN: 10 plant structures; EXPRESSED DURING: LP.04 four leaves visible, LP.10 ten leaves visible, petal differentiation and expansion stage, LP.08 eight leaves visible, LP.12 twelve leaves visible; BEST Arabidopsis thaliana protein match is: unknown protein (TAIR:…	703125760	hypothetical protein L484_007454				701	0.0125563	-0.47152	-1.13662	-5.73609	-0.422573
HL.SW.v1.0.G022953	AT1G14810	semialdehyde dehydrogenase family protein	645228270	aspartate-semialdehyde dehydrogenase	threonine biosynthetic process; NAD binding; methionine biosynthetic process; purine nucleotide biosynthetic process; mitochondrion; lysine biosynthetic process via diaminopimelate; aspartate-semialdehyde dehydrogenase activity; N-acetyl-gamma-glutamyl-phosphate reductase activity; isoleucine biosynthetic process; protein dimerization activity; chloroplast stroma; NADP binding; glycine metabolic …	nucleotide binding; protein binding; catalytic activity; mitochondrion; biosynthetic process; nucleobase-containing compound metabolic process; plastid	Glycine, serine and threonine metabolism; Monobactam biosynthesis; Cysteine and methionine metabolism; Lysine biosynthesis; Metabolic pathways; Biosynthesis of secondary metabolites; 2-Oxocarboxylic acid metabolism; Biosynthesis of amino acids	702	0.0125384	-2.23296	-1.49152	-2.79012	-1.6013
HL.SW.v1.0.G036073	AT4G27410	NAC (No Apical Meristem) domain transcriptional regulator superfamily protein	703073274	nac domain-containing protein 72	regulation of transcription, DNA-templated; DNA binding; transcription, DNA-templated; nucleus	DNA binding; nucleus; biosynthetic process; nucleobase-containing compound metabolic process		703	0.0125205	2.69384	2.19654	0.278265	1.04919
HL.SW.v1.0.G024857			703070049	x intrinsic protein				704	0.0125027	-1.39702	-1.87371	-3.78942	-1.47803
HL.SW.v1.0.G025180	AT3G10230	lycopene cyclase	703129490	lycopene beta chloroplastic chromoplastic-like	oxidoreductase activity, acting on paired donors, with incorporation or reduction of molecular oxygen; carotenoid biosynthetic process	catalytic activity; lipid metabolic process; biosynthetic process; cellular process	Carotenoid biosynthesis; Metabolic pathways; Biosynthesis of secondary metabolites	705	0.012485	-1.18525	-1.53368	-2.01107	-1.51156
HL.SW.v1.0.G035991	AT5G16715	ATP binding;valine-tRNA ligases;aminoacyl-tRNA ligases;nucleotide binding;ATP binding;aminoacyl-tRNA ligases	645246108	valine--trna mitochondrial isoform x1	valine-tRNA ligase activity; aminoacyl-tRNA editing activity; valyl-tRNA aminoacylation; ATP binding; cytoplasm; isoleucine biosynthetic process; leucine biosynthetic process; valine biosynthetic process	nucleotide binding; cytoplasm; nucleobase-containing compound metabolic process; hydrolase activity; translation	Aminoacyl-tRNA biosynthesis	706	0.0124673	-0.534055	-1.28706	-3.02206	-2.38297
HL.SW.v1.0.G020203	AT4G10960	UDP-D-glucose/UDP-D-galactose 4-epimerase 5	802733867	udp-glucose 4-epimerase gepi48	UDP-glucose 4-epimerase activity; galactose metabolic process; nucleotide-sugar metabolic process	carbohydrate metabolic process; catalytic activity; nucleobase-containing compound metabolic process	Galactose metabolism; Amino sugar and nucleotide sugar metabolism; Metabolic pathways	707	0.0124497	2.32911	1.07153	1.80532	1.47847
HL.SW.v1.0.G011394	AT4G14700	origin recognition complex 1	743837607	origin recognition complex subunit 1-like	ATP binding; zinc ion binding; chromatin binding; chromatin	nucleotide binding; chromatin binding; intracellular		708	0.0124321	-8.53956	-2.60509	-7.87154	-0.755715
HL.SW.v1.0.G019512	AT4G37270	heavy metal atpase 1	703094638	probable cadmium zinc-transporting atpase chloroplastic	response to light intensity; integral component of membrane; zinc transporting ATPase activity; metal ion binding; zinc ion homeostasis; chloroplast envelope; cation-transporting ATPase activity; ATP binding; cellular copper ion homeostasis	nucleotide binding; cellular homeostasis; response to abiotic stimulus; membrane; transporter activity; plastid; hydrolase activity		709	0.0124146	-0.890134	-3.2199	-8.33799	-1.62142
HL.SW.v1.0.G023652	AT1G34540	cytochrome P450, family 94, subfamily D, polypeptide 1	743896215	cytochrome p450 94a1-like	oxidoreductase activity; binding	catalytic activity; binding		710	0.0123971	-0.505498	-1.69331	-1.68737	-1.8842
HL.SW.v1.0.G010665	AT5G01210	HXXXD-type acyl-transferase family protein	703119168	bahd acyltransferase dcr	transferase activity, transferring acyl groups other than amino-acyl groups	transferase activity		711	0.0123797	-1.57209	-1.16647	-1.20831	-2.57092
HL.SW.v1.0.G041218	AT1G68060	microtubule-associated proteins 70-1	703068276	microtubule-associated protein 70-2-like	cytoskeleton organization; microtubule binding; tubulin complex	protein binding; cytoskeleton; cellular component organization		712	0.0123623	-1.31718	-0.861793	-1.82623	-1.52002
HL.SW.v1.0.G004764	AT3G47570	Leucine-rich repeat protein kinase family protein	703149532	receptor-like protein kinase at3g47110	protein kinase activity; membrane; nucleotide binding	nucleotide binding; membrane; cellular protein modification process; kinase activity		713	0.0123449	2.22651	-0.91618	5.33993	0.852645
HL.SW.v1.0.G021801	AT3G22960	Pyruvate kinase family protein	703096137	pyruvate kinase isozyme chloroplastic-like isoform x3	potassium ion binding; pyruvate kinase activity; magnesium ion binding; kinase activity; gluconeogenesis; purine nucleobase metabolic process; carbon utilization	carbohydrate metabolic process; generation of precursor metabolites and energy; catabolic process; biosynthetic process; binding; nucleobase-containing compound metabolic process; kinase activity	Glycolysis / Gluconeogenesis; Purine metabolism; Pyruvate metabolism; Metabolic pathways; Biosynthesis of secondary metabolites; Carbon metabolism; Biosynthesis of amino acids	714	0.0123276	-2.59519	-4.34179	-3.43136	-5.44229
HL.SW.v1.0.G020301	AT1G17620	Late embryogenesis abundant (LEA) hydroxyproline-rich glycoprotein family	657997892	protein yls9				715	0.0123104	2.76531	1.15178	3.5736	0.30229
HL.SW.v1.0.G009327	AT5G03620	Subtilisin-like serine endopeptidase family protein	296086152	-like protein 3	serine-type endopeptidase activity	protein metabolic process; hydrolase activity		716	0.0122932	1.32819	1.86372	2.07237	0.36198
HL.SW.v1.0.G002747	AT2G23910	NAD(P)-binding Rossmann-fold superfamily protein	703065483	tetraketide alpha-pyrone reductase 1-like isoform x1	steroid biosynthetic process; dihydrokaempferol 4-reductase activity; 3-beta-hydroxy-delta5-steroid dehydrogenase activity; flavonoid biosynthetic process; C21-steroid hormone metabolic process; androgen metabolic process; estrogen metabolic process	catalytic activity; lipid metabolic process; biosynthetic process; cellular process		717	0.0122761	-1.37394	-0.530214	-8.6899	-2.30837
HL.SW.v1.0.G043390	AT5G59010	Protein kinase protein with tetratricopeptide repeat domain	225440554	probable serine threonine-protein kinase at5g41260	kinase activity; protein phosphorylation	cellular protein modification process; kinase activity		718	0.012259	-7.07578	-5.94525	-8.23008	-6.06783
HL.SW.v1.0.G036579	AT1G15290	Tetratricopeptide repeat (TPR)-like superfamily protein	255553263	eukaryotic translation initiation factor 3	translation initiation factor activity; cytosol; ribosome; regulation of translational initiation	cytosol; translation factor activity, RNA binding; ribosome		719	0.0122419	-0.630204	-1.67158	-8.24863	-3.78865
HL.SW.v1.0.G041606	AT1G75730	unknown protein; Has 327 Blast hits to 272 proteins in 89 species: Archae - 0; Bacteria - 129; Metazoa - 68; Fungi - 14; Plants - 20; Viruses - 0; Other Eukaryotes - 96 (source: NCBI BLink).	703129793	hypothetical protein L484_016049				720	0.0122249	-0.274674	-1.23501	-2.31654	-3.59668
HL.SW.v1.0.G014072	AT3G06350	dehydroquinate dehydratase, putative / shikimate dehydrogenase, putative	641856214	bifunctional 3-dehydroquinate dehydratase shikimate dehydrogenase	shikimate metabolic process; shikimate 3-dehydrogenase (NADP+) activity; 3-dehydroquinate dehydratase activity; NADP binding; tryptophan biosynthetic process; tyrosine biosynthetic process; L-phenylalanine biosynthetic process	nucleotide binding; catalytic activity; biosynthetic process; cellular process	Phenylalanine, tyrosine and tryptophan biosynthesis; Metabolic pathways; Biosynthesis of secondary metabolites; Biosynthesis of amino acids	721	0.012208	-0.544002	-0.904274	-8.38906	-4.04375
HL.SW.v1.0.G004598	AT1G74590	glutathione S-transferase TAU 10	595857965	glutathione s-transferase u10-like	transferase activity	transferase activity	Glutathione metabolism	722	0.012191	5.20391	0.668429	-0.203427	4.34003
HL.SW.v1.0.G025885	AT5G26230	unknown protein; FUNCTIONS IN: molecular_function unknown; INVOLVED IN: biological_process unknown; LOCATED IN: chloroplast; EXPRESSED IN: 22 plant structures; EXPRESSED DURING: 13 growth stages; Has 1807 Blast hits to 1807 proteins in 277 species: Archae - 0; Bacteria - 0; Metazoa - 736; Fungi - 347; Plants - 385; Viruses - 0; Other Eukaryotes - 339 (source: NCBI BLink).	703143365	probable membrane-associated kinase regulator 1				723	0.0121742	-2.22169	-1.98048	-1.85449	-0.966329
HL.SW.v1.0.G008634	AT4G12430	Haloacid dehalogenase-like hydrolase (HAD) superfamily protein	703089027	probable trehalose-phosphate phosphatase f	protein dephosphorylation; trehalose-phosphatase activity; trehalose biosynthetic process; starch metabolic process; sucrose metabolic process	carbohydrate metabolic process; cellular protein modification process; biosynthetic process; hydrolase activity	Starch and sucrose metabolism; Metabolic pathways	724	0.0121574	1.1373	3.60576	-9.05922	2.08251
HL.SW.v1.0.G019402	AT5G64420	DNA polymerase V family	703159499	dna polymerase v	DNA-directed DNA polymerase activity; DNA binding; transcription, DNA-templated; cytosol; DNA replication; DNA polymerase complex	DNA binding; cytosol; biosynthetic process; transferase activity; DNA metabolic process		725	0.0121406	-1.07987	-1.01816	-2.0099	-1.1503
HL.SW.v1.0.G035288	AT2G05530	Glycine-rich protein family	703128017	cold and drought-regulated protein cora-like isoform x4				726	0.0121239	-1.31824	-3.05973	-1.8698	-7.37679
HL.SW.v1.0.G019358	AT1G08050	Zinc finger (C3HC4-type RING finger) family protein	255566346	protein binding				727	0.0121072	-0.568155	-1.2504	-1.88552	-1.67759
HL.SW.v1.0.G025517	AT3G26040	HXXXD-type acyl-transferase family protein	645230628	salutaridinol 7-o-acetyltransferase	transferase activity, transferring acyl groups	transferase activity		728	0.0120906	1.25864	-0.412509	2.4293	1.8365
HL.SW.v1.0.G013894	AT2G07170	ARM repeat superfamily protein	703094275	microtubule-associated protein tortifolia1	histone lysine methylation; chromatin silencing	cellular component organization; cellular protein modification process; biosynthetic process; nucleobase-containing compound metabolic process; regulation of gene expression, epigenetic		729	0.012074	-2.15401	-6.12307	-4.11046	-4.31326
HL.SW.v1.0.G004075	AT2G30620	winged-helix DNA-binding transcription factor family protein	703121237	histone -like	nucleosome; DNA binding; nucleosome assembly; nucleus	DNA binding; nucleus; cellular component organization		730	0.0120574	0.977896	0.346653	2.71209	1.92482
HL.SW.v1.0.G014354	AT1G49570	Peroxidase superfamily protein	703143323	peroxidase 10	heme binding; extracellular region; metal ion binding; hydrogen peroxide catabolic process; peroxidase activity; response to oxidative stress; NA	catabolic process; catalytic activity; binding; extracellular region; cellular process; response to stress	Phenylpropanoid biosynthesis; Metabolic pathways; Biosynthesis of secondary metabolites	731	0.0120409	0.744384	2.11419	3.36474	3.34153
HL.SW.v1.0.G045545	AT5G64570	beta-D-xylosidase 4	297745533	beta-xylosidase alpha-l-arabinofuranosidase 2-like	carbohydrate metabolic process; hydrolase activity, hydrolyzing O-glycosyl compounds	carbohydrate metabolic process; hydrolase activity	Starch and sucrose metabolism; Amino sugar and nucleotide sugar metabolism; Metabolic pathways	732	0.0120245	-1.7192	-2.47531	-8.63454	-4.31326
HL.SW.v1.0.G002646	AT5G53486	unknown protein; LOCATED IN: endomembrane system; Has 30201 Blast hits to 17322 proteins in 780 species: Archae - 12; Bacteria - 1396; Metazoa - 17338; Fungi - 3422; Plants - 5037; Viruses - 0; Other Eukaryotes - 2996 (source: NCBI BLink).	703140603	hypothetical protein L484_007824				733	0.0120081	1.42721	-1.45604	-7.69339	-3.33739
HL.SW.v1.0.G023258	AT4G22990	Major Facilitator Superfamily with SPX (SYG1/Pho81/XPR1) domain-containing protein	703085500	spx domain-containing membrane protein at4g22990	transmembrane transport; integral component of membrane	membrane; transport; cellular process		734	0.0119917	-0.523747	-0.79366	-1.49632	-2.87263
HL.SW.v1.0.G015308	AT4G24960	HVA22 homologue D	703063534	hva22-like protein e isoform x1	integral component of membrane; response to stress; response to abscisic acid	membrane; response to endogenous stimulus; response to stress		735	0.0119754	3.1454	1.83122	0.879141	2.76162
HL.SW.v1.0.G026450	AT3G18000	S-adenosyl-L-methionine-dependent methyltransferases superfamily protein	255582633	phosphoethanolamine n-methyltransferase 1	polyamine catabolic process; phosphoethanolamine N-methyltransferase activity; phosphatidylcholine biosynthetic process; phenylpropanoid metabolic process; phosphomethylethanolamine N-methyltransferase activity; cellular modified amino acid biosynthetic process; maltose metabolic process; starch biosynthetic process; positive regulation of catalytic activity	secondary metabolic process; carbohydrate metabolic process; catabolic process; lipid metabolic process; biosynthetic process; transferase activity; cellular process	Glycerophospholipid metabolism	736	0.0119591	-1.59536	-1.00918	-0.939467	-2.26281
HL.SW.v1.0.G039484	AT4G12010	Disease resistance protein (TIR-NBS-LRR class) family	731420053	tmv resistance protein	ADP binding; signal transduction	nucleotide binding; signal transduction		737	0.0119429	-1.71614	-4.10738	-1.53213	-1.09037
HL.SW.v1.0.G022026	AT1G69080	Adenine nucleotide alpha hydrolases-like superfamily protein	571437897	adenine nucleotide alpha hydrolase superfamily protein	metabolic process	metabolic process		738	0.0119267	-1.22218	-1.72228	-8.23008	-6.83644
HL.SW.v1.0.G027182	AT3G24450	Heavy metal transport/detoxification superfamily protein	823223051	heavy metal transport detoxification superfamily protein	metal ion transport; metal ion binding	binding; transport		739	0.0119106	-1.08702	-1.08237	-1.34689	-4.69771
HL.SW.v1.0.G028637	AT3G19000	2-oxoglutarate (2OG) and Fe(II)-dependent oxygenase superfamily protein	703098039	flavonol synthase flavanone 3-hydroxylase-like	oxidation-reduction process	metabolic process		740	0.0118945	-1.3	-0.812394	-4.0983	0.504741
HL.SW.v1.0.G031218	AT4G03230	S-locus lectin protein kinase family protein	703094241	g-type lectin s-receptor-like serine threonine-protein kinase at4g03230	carbohydrate binding; recognition of pollen; ATP binding; protein serine/threonine kinase activity; serine family amino acid metabolic process	nucleotide binding; pollen-pistil interaction; cellular protein modification process; carbohydrate binding; kinase activity		741	0.0118785	1.25947	1.27447	4.60977	0.630878
HL.SW.v1.0.G035758	AT5G25840	Protein of unknown function (DUF1677)	703104947	duf1677 family protein				742	0.0118624	-2.87379	-0.57499	-8.37223	-1.91055
HL.SW.v1.0.G005888	AT2G38080	Laccase/Diphenol oxidase family protein	703119181	laccase family protein	copper ion binding; hydroquinone:oxygen oxidoreductase activity; apoplast; lignin catabolic process	secondary metabolic process; catalytic activity; catabolic process; binding; extracellular region; cellular process		743	0.0118465	0.138321	-0.925762	-4.24911	-0.240016
HL.SW.v1.0.G024743	AT2G34900	Transcription factor GTE6	470143492	transcription factor gte6				744	0.0118306	-3.14934	-1.09137	-7.55116	-3.21663
HL.SW.v1.0.G002770	AT5G51990	C-repeat-binding factor 4	703135864	dehydration-responsive element-binding protein 1d	regulation of transcription, DNA-templated	biosynthetic process; nucleobase-containing compound metabolic process		745	0.0118147	-1.31787	-1.78086	-8.19224	-2.63505
HL.SW.v1.0.G018835				---NA---				746	0.0117988	0.409116	0.536121	3.88053	0.824717
HL.SW.v1.0.G045873	AT5G17300	Homeodomain-like superfamily protein	703116091	myb-like protein g				747	0.011783	1.34427	0.304191	1.85667	4.9537
HL.SW.v1.0.G012442	AT3G20150	Kinesin motor family protein	703101806	kinesin-like protein kin12a	microtubule binding; microtubule-based movement; ATP binding; kinesin complex; microtubule motor activity; microtubule; tubulin complex	nucleotide binding; protein binding; cytoskeleton; cellular process; motor activity		748	0.0117673	-1.9652	-1.63499	-2.44102	-0.103057
HL.SW.v1.0.G045706	AT2G31270	homolog of yeast CDT1 A	703158107	cdt1-like protein chloroplastic				749	0.0117516	-1.87557	-0.464028	-2.4542	-7.37679
HL.SW.v1.0.G036201	AT5G22580	Stress responsive A/B Barrel Domain	703087176	hypothetical protein L484_008983				750	0.0117359	-1.54118	-0.222819	-3.16173	-1.90481
HL.SW.v1.0.G030466	AT3G06650	ATP-citrate lyase B-1	763805892	atp citrate lyase subunit b 2 isoform 2	cellular carbohydrate metabolic process; lyase activity; ATP citrate synthase activity; tricarboxylic acid cycle	carbohydrate metabolic process; generation of precursor metabolites and energy; transferase activity	Citrate cycle (TCA cycle); Metabolic pathways; Biosynthesis of secondary metabolites	751	0.0117203	0.932216	-0.507917	-4.15242	-3.2482
HL.SW.v1.0.G039503	AT5G42340	Plant U-Box 15	703157387	u-box domain-containing protein 15-like	ligase activity; ubiquitin-protein transferase activity	cellular protein modification process; transferase activity		752	0.0117047	-0.934663	-0.443292	-2.38721	-1.29952
HL.SW.v1.0.G033684	AT1G06620	2-oxoglutarate (2OG) and Fe(II)-dependent oxygenase superfamily protein	596186970	1-aminocyclopropane-1-carboxylate oxidase homolog 4-like	metal ion binding; oxidoreductase activity, acting on paired donors, with incorporation or reduction of molecular oxygen, 2-oxoglutarate as one donor, and incorporation of one atom each of oxygen into both donors	catalytic activity; binding		753	0.0116892	2.20297	1.07959	1.46028	0.87125
HL.SW.v1.0.G029399	AT1G79720	Eukaryotic aspartyl protease family protein	703090410	aspartic proteinase nepenthesin-1	apoplast; aspartic-type endopeptidase activity	protein metabolic process; extracellular region; hydrolase activity		754	0.0116737	-1.87846	-1.31341	-2.78077	-1.38299
HL.SW.v1.0.G018841	AT4G37370	cytochrome P450, family 81, subfamily D, polypeptide 8	703094677	isoflavone 2 -hydroxylase	monooxygenase activity; iron ion binding; protein kinase activity; heme binding; ATP binding; oxidoreductase activity, acting on paired donors, with incorporation or reduction of molecular oxygen	nucleotide binding; cellular protein modification process; kinase activity	Limonene and pinene degradation; Stilbenoid, diarylheptanoid and gingerol biosynthesis; Metabolic pathways; Biosynthesis of secondary metabolites	755	0.0116582	1.45796	0.66801	2.01819	1.08995
HL.SW.v1.0.G026063	AT3G20530	Protein kinase superfamily protein	703083086	serine threonine-protein kinase pbs1-like	ATP binding; protein serine/threonine kinase activity; serine family amino acid metabolic process	nucleotide binding; cellular protein modification process; kinase activity		756	0.0116428	-7.15538	-7.66574	-7.58075	-5.27651
HL.SW.v1.0.G011647	AT5G05340	Peroxidase superfamily protein	590570013	peroxidase 4-like	binding; single-organism cellular process; oxidoreductase activity; cytoplasmic part; extracellular region; cellular metabolic process	catalytic activity; cytoplasm; binding; extracellular region; cellular process	Phenylpropanoid biosynthesis; Metabolic pathways; Biosynthesis of secondary metabolites	757	0.0116274	2.37715	0.857644	1.80224	1.97799
HL.SW.v1.0.G013796	AT5G17550	peroxin 19-2	657964278	peroxisome biogenesis protein 19-2-like	peroxisome	peroxisome	Peroxisome	758	0.011612	2.6296	0.818127	3.71143	2.36379
HL.SW.v1.0.G008885	AT3G59110	Protein kinase superfamily protein	703120631	probable receptor-like protein kinase at2g42960	ATP binding; protein serine/threonine kinase activity; serine family amino acid metabolic process	nucleotide binding; cellular protein modification process; kinase activity		759	0.0115968	-0.970083	-0.637676	-2.78759	-1.79087
HL.SW.v1.0.G010478	AT5G07440	glutamate dehydrogenase 2	596000589	glutamate dehydrogenase 2	glutamate dehydrogenase [NAD(P)+] activity; cobalt ion binding; copper ion binding; vacuolar membrane; ATP binding; glutamate dehydrogenase (NAD+) activity; zinc ion binding; mitochondrion; NA; arginine metabolic process; glutamine metabolic process; proline metabolic process	nucleotide binding; catalytic activity; membrane; mitochondrion; vacuole; cellular process	Arginine biosynthesis; Alanine, aspartate and glutamate metabolism; Nitrogen metabolism; Metabolic pathways; Carbon metabolism	760	0.0115815	2.36014	1.68368	0.612198	1.34847
HL.SW.v1.0.G035489	AT1G10070	branched-chain amino acid transaminase 2	703148791	branched-chain-amino-acid aminotransferase chloroplastic-like	L-leucine transaminase activity; branched-chain amino acid metabolic process; L-valine transaminase activity; chloroplast; L-isoleucine transaminase activity; plant-type cell wall organization or biogenesis	transferase activity; cellular process; plastid	Cysteine and methionine metabolism; Valine, leucine and isoleucine degradation; Valine, leucine and isoleucine biosynthesis; Pantothenate and CoA biosynthesis; Glucosinolate biosynthesis; Metabolic pathways; Biosynthesis of secondary metabolites; 2-Oxocarboxylic acid metabolism; Biosynthesis of amino acids	761	0.0115663	3.29638	-0.12378	-9.10066	3.98729
HL.SW.v1.0.G010662	AT5G56750	N-MYC downregulated-like 1	703076123	pollen-specific protein sf21-like				762	0.0115511	-0.824724	-0.615686	-2.87441	-0.958446
HL.SW.v1.0.G003545	AT5G17680	disease resistance protein (TIR-NBS-LRR class), putative	802540507	protein suppressor of npr1- constitutive 1-like				763	0.011536	-1.38781	-1.14817	-1.43588	-1.51995
HL.SW.v1.0.G003973	AT3G63520	carotenoid cleavage dioxygenase 1	316930857	carotenoid cleavage dioxygenase 1	carotenoid catabolic process; vacuole; membrane; dioxygenase activity	catabolic process; catalytic activity; lipid metabolic process; membrane; vacuole; cellular process		764	0.0115209	0.382486	-0.967202	-3.53955	-1.52545
HL.SW.v1.0.G021352	AT5G05560	E3 ubiquitin ligase, putative	657955598	anaphase-promoting complex subunit 1 isoform x1	embryo sac development; ligase activity; embryo development ending in seed dormancy; anaphase-promoting complex; plant ovule development; auxin homeostasis	embryo development; nucleus; catalytic activity; flower development	Ubiquitin mediated proteolysis	765	0.0115058	-1.72925	-0.93438	-2.58323	-1.07366
HL.SW.v1.0.G016127	AT3G61640	arabinogalactan protein 20	703063159	hypothetical protein L484_005482				766	0.0114908	-0.728791	-0.864224	-8.78194	-2.68203
HL.SW.v1.0.G035546	AT2G41790	Insulinase (Peptidase family M16) family protein	225441825	zinc- peroxisomal-like	metal ion binding; metalloendopeptidase activity	protein metabolic process; binding; hydrolase activity		767	0.0114758	-0.415879	-0.515656	-5.15576	-0.514591
HL.SW.v1.0.G034112	AT5G24580	Heavy metal transport/detoxification superfamily protein	703124504	neurofilament medium polypeptide-like	metal ion transport; metal ion binding	binding; transport		768	0.0114609	-7.52856	-2.37087	-7.63817	-5.96256
HL.SW.v1.0.G017890	AT4G33467	unknown protein; Has 25 Blast hits to 25 proteins in 9 species: Archae - 0; Bacteria - 0; Metazoa - 0; Fungi - 0; Plants - 25; Viruses - 0; Other Eukaryotes - 0 (source: NCBI BLink).	703104930	hypothetical protein L484_026261				769	0.0114459	1.08536	-2.81622	-4.7636	-1.40581
HL.SW.v1.0.G027790	AT1G09710	Homeodomain-like superfamily protein	703062151	telomeric repeat-binding factor 1	DNA binding	DNA binding		770	0.0114311	-1.68093	-1.85651	-8.23008	-2.63505
HL.SW.v1.0.G042081	AT4G13710	Pectin lyase-like superfamily protein	470106762	probable pectate lyase 8	metal ion binding; pectate lyase activity; pectin catabolic process	carbohydrate metabolic process; catalytic activity; catabolic process; binding	Pentose and glucuronate interconversions	771	0.0114163	-0.584873	-1.3551	-2.92006	-0.410601
HL.SW.v1.0.G045148				---NA---				772	0.0114015	0.933487	0.449621	2.49405	1.07876
HL.SW.v1.0.G027514	AT2G40300	ferritin 4	763807432	ferritin- chloroplastic-like	cellular iron ion homeostasis; ferric iron binding; cell; ferroxidase activity; iron ion transport; chlorophyll metabolic process	cellular homeostasis; cell; catalytic activity; binding; transport		773	0.0113867	2.1906	1.28369	1.84471	0.507479
HL.SW.v1.0.G021388	AT4G23030	MATE efflux family protein	703140995	mate efflux family protein lal5-like	integral component of membrane; antiporter activity; drug transmembrane transporter activity	membrane; transporter activity; cellular process		774	0.011372	-2.91802	-2.00205	-8.67626	1.31069
HL.SW.v1.0.G017652	AT2G30800	helicase in vascular tissue and tapetum	302143511	atp-dependent rna isoform 1	hydrolase activity; nucleotide binding	nucleotide binding; hydrolase activity		775	0.0113573	-0.123586	-1.38018	7.42592	0.549686
HL.SW.v1.0.G007889	AT3G02100	UDP-Glycosyltransferase superfamily protein	802715831	udp-glycosyltransferase 83a1-like	transferase activity, transferring glycosyl groups	transferase activity		776	0.0113427	7.8458	2.16142	2.39471	4.27552
HL.SW.v1.0.G001828	AT2G27690	cytochrome P450, family 94, subfamily C, polypeptide 1	703074612	cytochrome p450 94a1	heme binding; iron ion binding; aromatase activity; intracellular membrane-bounded organelle; alkane 1-monooxygenase activity; fatty acid metabolic process	catalytic activity; lipid metabolic process; binding; intracellular; cellular process		777	0.0113281	-0.718823	-1.80341	-2.01772	-1.94047
HL.SW.v1.0.G017350	AT1G19940	glycosyl hydrolase 9B5	703129745	endoglucanase 24	cellulase activity; cellulose catabolic process; starch metabolic process; sucrose metabolic process	carbohydrate metabolic process; catabolic process; cellular process; hydrolase activity		778	0.0113135	-1.24006	-0.913213	-3.86855	-1.56801
HL.SW.v1.0.G034220	AT3G23670	phragmoplast-associated kinesin-related protein, putative	703089719	kinesin-like protein kin12b	microtubule binding; microtubule-based movement; ATP binding; kinesin complex; microtubule motor activity; microtubule; tubulin complex	nucleotide binding; protein binding; cytoskeleton; cellular process; motor activity		779	0.011299	-2.26119	-1.75179	-2.1779	-1.54703
HL.SW.v1.0.G006427	AT4G23160	cysteine-rich RLK (RECEPTOR-like protein kinase) 8	147776306	hypothetical protein VITISV_016007				780	0.0112845	-1.56153	-0.74342	-2.71362	-3.2703
HL.SW.v1.0.G022526	AT2G36290	alpha/beta-Hydrolases superfamily protein	703070440	isoform 1	hydrolase activity	hydrolase activity		781	0.0112701	2.01662	1.61492	1.87867	2.41623
HL.SW.v1.0.G013593	AT2G05810	ARM repeat superfamily protein	703153224	u-box domain-containing protein 4				782	0.0112557	-2.44556	-1.69535	-1.73949	-2.18313
HL.SW.v1.0.G011661	AT1G15520	pleiotropic drug resistance 12	596295908	pleiotropic drug resistance protein 1-like	integral component of membrane; organic phosphonate transmembrane-transporting ATPase activity; ATP binding; polyamine-transporting ATPase activity	nucleotide binding; membrane; cellular process; transporter activity; hydrolase activity		783	0.0112413	-0.537236	-0.655899	-5.6208	-1.15244
HL.SW.v1.0.G004289	AT4G27060	ARM repeat superfamily protein	694447467	microtubule-associated protein tortifolia1-like isoform x1				784	0.011227	-1.05434	0.875453	-4.47959	-1.44949
HL.SW.v1.0.G009919	AT1G30700	FAD-binding Berberine family protein	567913049	reticuline oxidase-like protein	flavin adenine dinucleotide binding; UDP-N-acetylmuramate dehydrogenase activity; amino sugar metabolic process	nucleotide binding; catalytic activity		785	0.0112127	-1.67813	-0.607756	-7.72023	-2.98866
HL.SW.v1.0.G004053	AT2G21100	Disease resistance-responsive (dirigent-like protein) family protein	719967151	dirigent protein 23-like				786	0.0111984	1.65394	1.12837	3.06594	1.55125
HL.SW.v1.0.G019938	AT2G23910	NAD(P)-binding Rossmann-fold superfamily protein	703099090	bifunctional dihydroflavonol 4-reductase flavanone 4-reductase	steroid biosynthetic process; cinnamoyl-CoA reductase activity; 3-beta-hydroxy-delta5-steroid dehydrogenase activity; coenzyme binding; dihydrokaempferol 4-reductase activity; coumarin biosynthetic process; lignin biosynthetic process; stilbene biosynthetic process; C21-steroid hormone metabolic process; androgen metabolic process; estrogen metabolic process; flavonoid biosynthetic process	secondary metabolic process; catalytic activity; lipid metabolic process; biosynthetic process; binding; cellular process		787	0.0111842	1.1935	-0.711417	-8.59158	-2.5013
HL.SW.v1.0.G010694	AT3G52870	IQ calmodulin-binding motif family protein	703153121	calmodulin binding				788	0.01117	-1.13415	-1.72505	-1.23153	-1.50621
HL.SW.v1.0.G002042	AT3G14850	TRICHOME BIREFRINGENCE-LIKE 41	629102139	protein trichome birefringence-like 41				789	0.0111558	-1.21837	-4.02432	-8.51701	0.615199
HL.SW.v1.0.G015758	AT5G54380	protein kinase family protein	703072794	receptor-like protein kinase theseus 1	plasmodesma; plasma membrane; protein autophosphorylation; ATP binding; protein serine/threonine kinase activity; serine family amino acid metabolic process	nucleotide binding; cellular protein modification process; kinase activity; plasma membrane		790	0.0111417	-0.986134	-0.813517	-2.11343	-1.45553
HL.SW.v1.0.G045247	AT1G15385	unknown protein; CONTAINS InterPro DOMAIN/s: Protein of unknown function DUF761, plant (InterPro:IPR008480); Has 6 Blast hits to 6 proteins in 3 species: Archae - 0; Bacteria - 0; Metazoa - 0; Fungi - 0; Plants - 6; Viruses - 0; Other Eukaryotes - 0 (source: NCBI BLink).	703101689	hypothetical protein L484_025805				791	0.0111276	2.29219	2.72945	0	5.53489
HL.SW.v1.0.G011622	AT5G59310	lipid transfer protein 4	764599752	non-specific lipid transfer protein precursor				792	0.0111136	-8.13075	-4.19463	-7.13868	-2.51603
HL.SW.v1.0.G035300	AT1G04250	AUX/IAA transcriptional regulator family protein	703152155	auxin-responsive protein iaa1	cellular process; regulation of cellular process	cellular process	Plant hormone signal transduction	793	0.0110995	0.116436	-2.21393	-3.3731	-0.987505
HL.SW.v1.0.G005279	AT5G59970	Histone superfamily protein	475622287	histone h4	cytosol; nucleosome; nucleolus; plasmodesma; DNA binding; vacuolar membrane; thylakoid; nucleosome assembly; protein heterodimerization activity; chloroplast; plasma membrane	DNA binding; protein binding; cellular component organization; cytosol; nucleolus; vacuole; plastid; plasma membrane; thylakoid		794	0.0110856	-1.72301	-0.523458	-3.17959	-0.25501
HL.SW.v1.0.G015020	AT5G17300	Homeodomain-like superfamily protein	703116091	myb-like protein g				795	0.0110716	1.99849	2.53495	0.924287	2.37055
HL.SW.v1.0.G017809	AT5G03170	FASCICLIN-like arabinogalactan-protein 11	703128466	hypothetical protein L484_014389				796	0.0110577	-0.302359	-1.09794	-9.3785	-3.38406
HL.SW.v1.0.G039304	AT3G60530	GATA transcription factor 4	703072309	gata transcription factor 2	regulation of transcription, DNA-templated; binding	biosynthetic process; binding; nucleobase-containing compound metabolic process		797	0.0110438	-1.84557	-2.23709	-8.78194	0.747119
HL.SW.v1.0.G044375	AT5G62360	Plant invertase/pectin methylesterase inhibitor superfamily protein	703088929	21 kda protein	pectinesterase activity; enzyme inhibitor activity; starch metabolic process; sucrose metabolic process	carbohydrate metabolic process; enzyme regulator activity; cellular process; hydrolase activity		798	0.01103	-2.59737	-3.21829	-1.4348	-0.28931
HL.SW.v1.0.G021312	AT5G60490	FASCICLIN-like arabinogalactan-protein 12	703128449	hypothetical protein L484_014384				799	0.0110162	-0.550124	-1.22533	-2.98623	-1.34742
HL.SW.v1.0.G042879	AT4G30610	alpha/beta-Hydrolases superfamily protein	703145510	serine carboxypeptidase 24	serine-type carboxypeptidase activity	protein metabolic process; hydrolase activity		800	0.0110024	-3.75492	-3.03176	-7.66604	-0.921498
HL.SW.v1.0.G032011	AT3G47360	hydroxysteroid dehydrogenase 3	703063566	11-beta-hydroxysteroid dehydrogenase-like 4a	oxidation-reduction process	metabolic process		801	0.0109887	-0.549442	-2.23156	-3.22939	-7.10728
HL.SW.v1.0.G003941	AT4G19810	Glycosyl hydrolase family protein with chitinase insertion domain	703140169	acidic mammalian chitinase-like	carbohydrate metabolic process; chitinase activity; chitin catabolic process; cell wall macromolecule catabolic process	carbohydrate metabolic process; catabolic process; cellular process; hydrolase activity	Amino sugar and nucleotide sugar metabolism; Metabolic pathways	802	0.010975	1.83574	2.22913	2.19442	4.23981
HL.SW.v1.0.G034432	AT3G09270	glutathione S-transferase TAU 8	703119439	glutathione s-transferase	transferase activity	transferase activity	Glutathione metabolism	803	0.0109613	1.78234	1.16931	1.94809	1.49544
HL.SW.v1.0.G025074	AT5G22640	MORN (Membrane Occupation and Recognition Nexus) repeat-containing protein	703071973	morn repeat-containing protein isoform 2	cellular process; chloroplast envelope; protein transport; membrane; embryo development	embryo development; membrane; transport; cellular process; plastid		804	0.0109477	-2.34066	-0.544977	-1.91517	-1.62293
HL.SW.v1.0.G002909	AT5G17680	disease resistance protein (TIR-NBS-LRR class), putative	703124564	protein suppressor of npr1- constitutive 1				805	0.0109341	-0.963139	-2.93202	-2.67672	-1.60417
HL.SW.v1.0.G034794	AT4G31800	WRKY DNA-binding protein 18	743882190	probable wrky transcription factor 40 isoform x1				806	0.0109205	1.73316	0.139602	2.32545	1.70304
HL.SW.v1.0.G024969	AT5G07475	Cupredoxin superfamily protein	703147686	blue copper protein	electron carrier activity; NA	molecular_function		807	0.010907	2.49091	1.50909	8.41468	2.10496
HL.SW.v1.0.G006456	AT3G12120	fatty acid desaturase 2	682235498	omega-6 fatty acid endoplasmic reticulum isozyme 2	lipid metabolic process; oxidoreductase activity, acting on paired donors, with oxidation of a pair of donors resulting in the reduction of molecular oxygen to two molecules of water	catalytic activity; lipid metabolic process	Biosynthesis of unsaturated fatty acids; Fatty acid metabolism	808	0.0108935	-1.71172	0.15565	-1.96431	-2.22508
HL.SW.v1.0.G017599	AT1G77720	putative protein kinase 1	703080154	serine threonine-protein kinase mph1 isoform x1	protein kinase activity; ATP binding	nucleotide binding; cellular protein modification process; kinase activity		809	0.01088	-1.67708	-0.383783	-5.52539	-0.315734
HL.SW.v1.0.G046443	AT5G57620	myb domain protein 36	703118533	transcription factor rax2				810	0.0108666	2.38428	0.292886	3.3113	2.48023
HL.SW.v1.0.G015410	AT2G46210	Fatty acid/sphingolipid desaturase	703100955	fatty acid desaturase 3	integral component of membrane; oxidoreductase activity; lipid metabolic process	catalytic activity; membrane; lipid metabolic process		811	0.0108532	-1.03148	0.706324	-3.40755	-1.86144
HL.SW.v1.0.G038283	AT4G22860	Cell cycle regulated microtubule associated protein	703143721	protein tpx2-like isoform x1	microtubule cytoskeleton; cytoskeletal part	cytoskeleton		812	0.0108398	-3.21707	-0.887216	-3.98151	-0.353031
HL.SW.v1.0.G044612	AT2G34710	Homeobox-leucine zipper family protein / lipid-binding START domain-containing protein	703106720	homeobox-leucine zipper protein hox32	sequence-specific DNA binding; transcription factor activity, sequence-specific DNA binding; lipid binding; nucleus; transcription factor complex; NA	DNA binding; nucleus; transcription factor activity, sequence-specific DNA binding; lipid binding; biosynthetic process; nucleobase-containing compound metabolic process		813	0.0108265	-1.92728	-1.29545	-1.39224	-1.37713
HL.SW.v1.0.G014035	AT1G33760	Integrase-type DNA-binding superfamily protein	703130096	ethylene-responsive transcription factor erf022-like	regulation of transcription, DNA-templated	biosynthetic process; nucleobase-containing compound metabolic process		814	0.0108132	-1.71784	-1.07821	-8.11345	-7.41719
HL.SW.v1.0.G031505	AT1G77620	P-loop containing nucleoside triphosphate hydrolases superfamily protein	645225777	atpase family aaa domain-containing protein 5				815	0.0107999	0.094896	-4.53772	-3.76789	-7.41719
HL.SW.v1.0.G046520	AT5G52860	ABC-2 type transporter family protein	703134790	abc transporter g family member 4-like	membrane; ATPase activity; ATP binding	nucleotide binding; membrane; hydrolase activity		816	0.0107867	-3.07433	-1.46875	-8.59158	0.207536
HL.SW.v1.0.G022244	AT5G27670	histone H2A 7	255542708	histone -like	nucleolus; Golgi organization; nucleosome; calcium ion transport; DNA binding; protein heterodimerization activity; response to salt stress	DNA binding; response to abiotic stimulus; protein binding; cellular component organization; nucleolus; transport; response to stress		817	0.0107735	-1.53623	-1.49665	-1.57443	-6.57593
HL.SW.v1.0.G019860	AT1G22260	Myosin heavy chain-related protein	596220816	synaptonemal complex protein 1-like				818	0.0107603	-1.81349	-0.255256	-3.69467	-1.64929
HL.SW.v1.0.G019612	AT5G65360	Histone superfamily protein	565487241	histone	nucleosome; cell proliferation; DNA binding; nucleus; protein heterodimerization activity; plastid	biological_process; DNA binding; nucleus; protein binding; plastid		819	0.0107472	-2.05991	-1.50646	-1.94338	0.976153
HL.SW.v1.0.G042697	AT1G63430	Leucine-rich repeat protein kinase family protein	703071842	probable lrr receptor-like serine threonine-protein kinase at1g63430	protein kinase activity; ATP binding; 2-alkenal reductase [NAD(P)] activity; integral component of membrane	nucleotide binding; membrane; cellular protein modification process; kinase activity		820	0.0107341	-1.23587	-1.17544	-1.94345	-0.735371
HL.SW.v1.0.G029265	AT3G21790	UDP-Glycosyltransferase superfamily protein	703086874	udp-glucose flavonoid 3-o-glucosyltransferase 6	transferase activity	transferase activity		821	0.010721	-1.418	-1.69554	-8.21128	-1.98836
HL.SW.v1.0.G006251	AT5G48540	receptor-like protein kinase-related family protein	703115062	cysteine-rich repeat secretory protein 55-like	kinase activity	kinase activity		822	0.0107079	2.14804	1.74851	1.72366	0.473404
HL.SW.v1.0.G038582	AT4G00230	xylem serine peptidase 1	703144818	subtilisin-like serine endopeptidase family protein isoform 1	serine-type endopeptidase activity	protein metabolic process; hydrolase activity		823	0.0106949	-4.47571	-0.839152	-1.13684	-0.969977
HL.SW.v1.0.G028326	AT3G18280	Bifunctional inhibitor/lipid-transfer protein/seed storage 2S albumin superfamily protein	595966620	non-specific lipid-transfer protein 2-like				824	0.010682	1.17028	0.580843	2.51709	0.708187
HL.SW.v1.0.G007690	AT1G67140	HEAT repeat-containing protein	703127333	heat repeat-containing protein 5b				825	0.010669	-0.986706	-0.904274	-3.89703	-2.35407
HL.SW.v1.0.G005767	AT4G31670	ubiquitin-specific protease 18	703106061	ubiquitin carboxyl-terminal hydrolase 18-like	metabolic process	metabolic process		826	0.0106561	-8.53956	-0.0692842	-4.08279	-0.430584
HL.SW.v1.0.G015490	AT1G56310	Polynucleotidyl transferase, ribonuclease H-like superfamily protein	703139587	exonuclease mut-7 isoform x1	nucleic acid binding; 3'-5' exonuclease activity	nucleic acid binding; nuclease activity		827	0.0106432	-0.67074	-1.22736	-3.14403	-3.3676
HL.SW.v1.0.G044619	AT4G16650	O-fucosyltransferase family protein	703154050	o-fucosyltransferase family protein isoform 1	Golgi apparatus; transferase activity	Golgi apparatus; transferase activity		828	0.0106304	-1.29688	-1.6948	-2.22484	-2.75454
HL.SW.v1.0.G041469	AT3G07800	Thymidine kinase	703161469	thymidine kinase	thymidine kinase activity; identical protein binding; ATP binding; DNA biosynthetic process; pyrimidine nucleobase metabolic process; TMP biosynthetic process	nucleotide binding; protein binding; biosynthetic process; DNA metabolic process; kinase activity	Pyrimidine metabolism; Metabolic pathways	829	0.0106175	-0.826773	-1.19805	-9.24626	-0.23673
HL.SW.v1.0.G000353	AT3G18830	polyol/monosaccharide transporter 5	567861122	polyol transporter 5-like	integral component of membrane; substrate-specific transmembrane transporter activity	membrane; transporter activity; cellular process		830	0.0106047	1.13617	0.695673	2.47133	0.581343
HL.SW.v1.0.G003504	AT3G10870	methyl esterase 17	470117134	methylesterase 17-like				831	0.010592	1.93215	0.990568	1.72392	1.25603
HL.SW.v1.0.G022466	AT3G57270	beta-1,3-glucanase 1	703076038	glucan endo- -beta- basic isoform-like	carbohydrate metabolic process; hydrolase activity, hydrolyzing O-glycosyl compounds	carbohydrate metabolic process; hydrolase activity		832	0.0105792	2.32953	0.169158	3.21485	3.15147
HL.SW.v1.0.G027885	AT4G33270	Transducin family protein / WD-40 repeat family protein	702251495	cell division cycle cofactor of apc complex-like			Ubiquitin mediated proteolysis	833	0.0105665	-1.01367	-1.75929	-2.5262	-6.25778
HL.SW.v1.0.G032285	AT4G18780	cellulose synthase family protein	703114764	cellulose synthase a catalytic subunit 8	cell wall; integral component of membrane; response to water deprivation; cellulose biosynthetic process; defense response to bacterium; metal ion binding; cell wall organization; response to osmotic stress; cellulose synthase (UDP-forming) activity; defense response to fungus; plant-type secondary cell wall biogenesis; plasma membrane; starch metabolic process; sucrose metabolic process; UDP-glu…	biosynthetic process; binding; nucleobase-containing compound metabolic process; response to stress; plasma membrane; carbohydrate metabolic process; response to biotic stimulus; response to abiotic stimulus; response to external stimulus; cell wall; cellular component organization; transferase activity		834	0.0105539	-1.43807	-1.34414	-2.69654	-1.40581
HL.SW.v1.0.G009252	AT4G15920	Nodulin MtN3 family protein	763801772	bidirectional sugar transporter sweet17	nucleic acid binding; carbohydrate transport	nucleic acid binding; transport		835	0.0105412	-0.709058	-1.24395	-3.77219	-2.28282
HL.SW.v1.0.G020686	AT4G16740	terpene synthase 03	703067887	alpha-farnesene synthase	metal ion binding; lyase activity	catalytic activity; binding		836	0.0105286	2.73812	3.06966	-1.44601	-0.431912
HL.SW.v1.0.G004704	AT4G18570	Tetratricopeptide repeat (TPR)-like superfamily protein	703133539	protein chloroplastic				837	0.010516	-2.00247	-2.16544	-2.23325	-7.10728
HL.SW.v1.0.G001165	AT4G29090	Ribonuclease H-like superfamily protein	802585655	non-ltr retroelement reverse transcriptase				838	0.0105035	-1.19971	-0.623334	-2.63959	-1.01718
HL.SW.v1.0.G034059	AT3G51440	Calcium-dependent phosphotriesterase superfamily protein	645274255	protein yls2-like	strictosidine synthase activity; terpenoid biosynthetic process; indole biosynthetic process	catalytic activity; lipid metabolic process; biosynthetic process; cellular process		839	0.010491	1.18542	1.13139	1.47414	1.4942
HL.SW.v1.0.G041456	AT4G39700	Heavy metal transport/detoxification superfamily protein	743892102	heavy metal-associated isoprenylated plant protein 26-like	metal ion transport; metal ion binding	binding; transport		840	0.0104785	1.11089	-1.82087	-8.21128	-2.97395
HL.SW.v1.0.G004909	AT5G03870	Glutaredoxin family protein	703118210	Uncharacterized protein L484_015376	oxidation-reduction process	metabolic process		841	0.010466	-1.96095	-1.11544	-8.56222	-5.08917
HL.SW.v1.0.G025552	AT1G05460	P-loop containing nucleoside triphosphate hydrolases superfamily protein	703126612	probable rna helicase sde3 isoform x1				842	0.0104536	0.819803	0.181407	5.15274	2.02244
HL.SW.v1.0.G017896	AT3G50380	Protein of unknown function (DUF1162)	645273418	PREDICTED: uncharacterized protein LOC103340251				843	0.0104412	-0.705288	-1.89926	-8.7168	-1.38919
HL.SW.v1.0.G014051	AT4G27450	Aluminium induced protein with YGL and LRDR motifs	703114071	stem-specific protein				844	0.0104288	0.350208	1.16339	-3.45743	4.03883
HL.SW.v1.0.G003890	AT2G45470	FASCICLIN-like arabinogalactan protein 8	596000229	fasciclin-like arabinogalactan protein 8				845	0.0104165	-1.25122	-0.736182	-1.66759	-1.8389
HL.SW.v1.0.G001274	AT4G39050	Kinesin motor family protein	703150046	kinesin-related protein 11 isoform x1	microtubule binding; microtubule-based movement; ATP binding; zinc ion binding; kinesin complex; microtubule motor activity; microtubule; tubulin complex	nucleotide binding; protein binding; cytoskeleton; cellular process; motor activity		846	0.0104042	-1.99411	-0.746976	-1.98108	-1.0281
HL.SW.v1.0.G022951	AT4G35350	xylem cysteine peptidase 1	703077892	xylem cysteine proteinase 1	regulation of meristem growth; cell wall; developmental programmed cell death; cysteine-type peptidase activity	protein metabolic process; cell death; multicellular organism development; cell wall; cell differentiation; growth; hydrolase activity		847	0.0103919	1.13708	-0.219979	-2.50455	-1.84244
HL.SW.v1.0.G020465	AT2G44480	beta glucosidase 17	567893061	vicianin hydrolase-like	carbohydrate metabolic process; hydrolase activity, hydrolyzing O-glycosyl compounds	carbohydrate metabolic process; hydrolase activity	Cyanoamino acid metabolism; Starch and sucrose metabolism; Phenylpropanoid biosynthesis; Metabolic pathways; Biosynthesis of secondary metabolites	848	0.0103796	-0.591761	-1.171	-2.29548	-0.982928
HL.SW.v1.0.G014229	AT3G60190	DYNAMIN-like 1E	590675952	dynamin-related protein 1e-like	GTPase activity; GTP binding	nucleotide binding; hydrolase activity		849	0.0103674	-0.925123	-2.22335	-9.01655	0.215095
HL.SW.v1.0.G042303	AT1G42430	unknown protein; BEST Arabidopsis thaliana protein match is: unknown protein (TAIR:AT3G55760.3); Has 186 Blast hits to 143 proteins in 47 species: Archae - 0; Bacteria - 23; Metazoa - 14; Fungi - 6; Plants - 87; Viruses - 0; Other Eukaryotes - 56 (source: NCBI BLink).	590595163	inactive purple acid phosphatase 1 -like protein				850	0.0103552	-0.0745892	-1.32949	-3.11698	0.052524
HL.SW.v1.0.G040702	AT2G42430	lateral organ boundaries-domain 16	645260183	lob domain-containing protein 16				851	0.010343	2.73037	0.494802	8.41468	2.71973
HL.SW.v1.0.G025778	AT2G02380	glutathione S-transferase (class zeta) 2	567877595	glutathione s-transferase zeta class-like	metabolic process	metabolic process	Tyrosine metabolism; Metabolic pathways	852	0.0103309	1.25665	0.697674	2.18257	0.85159
HL.SW.v1.0.G038063	AT3G19960	myosin 1	703126564	myosin-2 heavy chain	metabolic process; nucleotide binding	nucleotide binding; metabolic process		853	0.0103188	-0.686864	-1.45239	-4.58582	-1.79087
HL.SW.v1.0.G030067	AT1G13280	allene oxide cyclase 4	568857480	allene oxide cyclase chloroplastic-like	isomerase activity; chloroplast	catalytic activity; plastid	alpha-Linolenic acid metabolism; Metabolic pathways; Biosynthesis of secondary metabolites	854	0.0103067	3.07908	2.79827	-1.47222	-0.320602
HL.SW.v1.0.G027951	AT1G01060	Homeodomain-like superfamily protein	703140064	protein lhy			Circadian rhythm - plant	855	0.0102947	-1.21294	-0.276968	-2.17106	-1.45851
HL.SW.v1.0.G007212	AT4G23940	FtsH extracellular protease family	703150150	atp-dependent zinc metalloprotease	chloroplast envelope; metalloendopeptidase activity; chloroplast fission; ATP binding	nucleotide binding; protein metabolic process; cellular component organization; plastid; hydrolase activity		856	0.0102826	-2.28594	-1.63695	-2.25343	-0.949548
HL.SW.v1.0.G017726	AT5G50760	SAUR-like auxin-responsive protein family	703077770	indole-3-acetic acid-induced protein arg7-like			Plant hormone signal transduction	857	0.0102706	1.4191	0.583503	3.31604	1.07144
HL.SW.v1.0.G020201	AT4G10960	UDP-D-glucose/UDP-D-galactose 4-epimerase 5	703128119	udp-glucose 4-epimerase gepi48	protein dimerization activity; UDP-glucose 4-epimerase activity; galactose metabolic process; nucleotide-sugar metabolic process	carbohydrate metabolic process; protein binding; catalytic activity; nucleobase-containing compound metabolic process	Galactose metabolism; Amino sugar and nucleotide sugar metabolism; Metabolic pathways	858	0.0102587	1.47669	1.99732	1.80628	0.231356
HL.SW.v1.0.G046471	AT3G13540	myb domain protein 5	568871501	myb transcription factor	DNA binding	DNA binding		859	0.0102467	2.02607	0.512718	3.70298	1.06579
HL.SW.v1.0.G044925	AT5G59050	unknown protein; BEST Arabidopsis thaliana protein match is: unknown protein (TAIR:AT3G54000.1); Has 35333 Blast hits to 34131 proteins in 2444 species: Archae - 798; Bacteria - 22429; Metazoa - 974; Fungi - 991; Plants - 531; Viruses - 0; Other Eukaryotes - 9610 (source: NCBI BLink).	703067090	g patch domain-containing 3				860	0.0102348	4.20455	0.799822	6.21872	-5.72576
HL.SW.v1.0.G004996	AT3G28740	Cytochrome P450 superfamily protein	565464874	cytochrome p450 81d11-like	heme binding; oxidoreductase activity, acting on paired donors, with incorporation or reduction of molecular oxygen; monooxygenase activity; iron ion binding	catalytic activity; binding		861	0.0102229	1.90503	0.371937	2.06146	0.983976
HL.SW.v1.0.G033708	AT2G26540	uroporphyrinogen-III synthase family protein	359492064	uroporphyrinogen-iii synthase family protein isoform 1	uroporphyrinogen-III synthase activity; uroporphyrinogen III biosynthetic process; chloroplast; heme biosynthetic process; chlorophyll metabolic process	catalytic activity; biosynthetic process; cellular process; plastid	Porphyrin and chlorophyll metabolism; Metabolic pathways; Biosynthesis of secondary metabolites	862	0.0102111	-0.978726	-0.236826	-2.07644	-1.76501
HL.SW.v1.0.G036795	AT4G35160	O-methyltransferase family protein	167613937	o-methyltransferase omt2	O-methyltransferase activity; protein dimerization activity	protein binding; transferase activity		863	0.0101992	2.09363	0.981512	1.77421	0.329085
HL.SW.v1.0.G027506	AT1G62440	leucine-rich repeat/extensin 2	703141698	leucine-rich repeat extensin-like protein 2				864	0.0101874	-0.677841	0.767525	-5.12098	0.138997
HL.SW.v1.0.G034901	AT5G25580	BEST Arabidopsis thaliana protein match is: DDT domain superfamily (TAIR:AT1G18950.1); Has 178 Blast hits to 178 proteins in 75 species: Archae - 0; Bacteria - 4; Metazoa - 51; Fungi - 33; Plants - 60; Viruses - 1; Other Eukaryotes - 29 (source: NCBI BLink).	703095248	hypothetical protein L484_014914				865	0.0101756	-6.70455	-3.0772	-7.72023	-5.72576
HL.SW.v1.0.G002452	AT5G59970	Histone superfamily protein	475622287	histone h4	cytosol; nucleosome; nucleolus; plasmodesma; DNA binding; vacuolar membrane; thylakoid; nucleosome assembly; protein heterodimerization activity; chloroplast; plasma membrane	DNA binding; protein binding; cellular component organization; cytosol; nucleolus; vacuole; plastid; plasma membrane; thylakoid		866	0.0101639	-2.04692	0.238039	-2.77492	-0.158375
HL.SW.v1.0.G013476	AT2G23093	Major facilitator superfamily protein	645220010	molybdate-anion transporter	molybdate ion transport	transport		867	0.0101522	-0.702048	-0.0417303	-4.91041	-1.59614
HL.SW.v1.0.G003070	AT4G10380	NOD26-like intrinsic protein 5;1	802733312	probable aquaporin nip5-1	arsenite transport; integral component of membrane; lateral plasma membrane; nitrate transport; arsenite transmembrane transporter activity; water channel activity; response to boron-containing substance; cellular response to iron ion starvation; borate uptake transmembrane transporter activity; iron ion transport; response to nitrate; response to arsenic-containing substance	cell communication; response to extracellular stimulus; plasma membrane; transporter activity; response to stress		868	0.0101405	1.3049	1.61492	2.88843	1.69789
HL.SW.v1.0.G001077	AT5G40670	PQ-loop repeat family protein / transmembrane family protein	703157152	cystinosin homolog	membrane	membrane		869	0.0101288	1.15649	-1.77761	-5.05823	0.89268
HL.SW.v1.0.G002194	AT3G04080	apyrase 1	747084701	apyrase 2-like	hydrolase activity	hydrolase activity	Purine metabolism; Pyrimidine metabolism	870	0.0101172	-3.57801	-6.55376	-8.0301	0
HL.SW.v1.0.G010090	AT5G44635	minichromosome maintenance (MCM2/3/5) family protein	731438745	dna replication licensing factor mcm6	DNA helicase activity; MCM complex; DNA binding; ATP binding; DNA replication initiation; nucleus; replication fork	nucleotide binding; DNA binding; nucleus; cellular component organization; biosynthetic process; DNA metabolic process; hydrolase activity	DNA replication	871	0.0101055	-1.8386	-1.35974	-2.15247	-0.778839
HL.SW.v1.0.G045762	AT2G25660	embryo defective 2410	703147414	embryo defective 2410 isoform 2				872	0.010094	-1.84139	-2.28066	-3.15357	-8.43281
HL.SW.v1.0.G038106	AT2G23360	Plant protein of unknown function (DUF869)	703150204	filament-like plant protein 7				873	0.0100824	-1.38113	-1.03249	-2.75443	-1.12566
HL.SW.v1.0.G017214	AT4G33720	CAP (Cysteine-rich secretory proteins, Antigen 5, and Pathogenesis-related 1 protein) superfamily protein	703095762	pathogenesis-related protein 1-like	extracellular region	extracellular region	Plant hormone signal transduction; Plant-pathogen interaction	874	0.0100709	2.60466	2.04721	2.8415	6.33596
HL.SW.v1.0.G046396	AT1G47380	Protein phosphatase 2C family protein	703082854	probable protein phosphatase 2c 12	cytosol; protein serine/threonine phosphatase activity; protein serine/threonine phosphatase complex	cellular protein modification process; cytosol; hydrolase activity		875	0.0100594	-1.21112	-0.201193	-2.73633	-0.599679
HL.SW.v1.0.G040719	AT4G18570	Tetratricopeptide repeat (TPR)-like superfamily protein	703133539	protein chloroplastic				876	0.0100479	-2.40743	-1.62197	-2.56655	-0.921498
HL.SW.v1.0.G018178	AT5G34940	glucuronidase 3	225446203	heparanase-like protein 3	hydrolase activity, acting on glycosyl bonds; carbohydrate metabolic process; plant-type cell wall; membrane	carbohydrate metabolic process; cell wall; membrane; hydrolase activity		877	0.0100364	0.171272	-1.05473	-3.85929	-1.56801
HL.SW.v1.0.G028946	AT2G35890	calcium-dependent protein kinase 25	703139365	calcium-dependent protein kinase 26-like	calmodulin-dependent protein kinase activity; calcium ion binding; ATP binding; serine family amino acid metabolic process	nucleotide binding; cellular protein modification process; kinase activity	Plant-pathogen interaction	878	0.010025	-0.739027	-1.32595	-8.76915	-1.60417
HL.SW.v1.0.G027111	AT5G18170	glutamate dehydrogenase 1	823153586	glutamate dehydrogenase 1	cellular amino acid metabolic process; oxidoreductase activity, acting on the CH-NH2 group of donors, NAD or NADP as acceptor; NA	catalytic activity; cellular process	Arginine biosynthesis; Alanine, aspartate and glutamate metabolism; Nitrogen metabolism; Metabolic pathways; Carbon metabolism	879	0.0100136	-1.66949	-1.82914	-4.56678	-0.18011
HL.SW.v1.0.G040537	AT3G09100	mRNA capping enzyme family protein	720002459	mrna-capping enzyme	DNA recombination; DNA repair; polynucleotide 5'-phosphatase activity; DNA ligase (ATP) activity; 7-methylguanosine mRNA capping; ATP binding; protein tyrosine phosphatase activity; protein tyrosine/serine/threonine phosphatase activity; mRNA guanylyltransferase activity; nucleus; DNA replication; tyrosine metabolic process	nucleotide binding; nucleus; cellular protein modification process; biosynthetic process; DNA metabolic process; transferase activity; response to stress; hydrolase activity	mRNA surveillance pathway	880	0.0100022	0.753438	0.57786	2.1482	3.08474
HL.SW.v1.0.G001114	AT5G11300	mitotic-like cyclin 3B from Arabidopsis	703147385	mitotic-like cyclin 3b from	nucleus	nucleus		881	0.00999084	-0.893055	-0.382863	-9.09041	-5.44229
HL.SW.v1.0.G010771	AT5G23960	terpene synthase 21	208972080	valencene synthase	magnesium ion binding; terpene synthase activity	catalytic activity; binding	Sesquiterpenoid and triterpenoid biosynthesis; Metabolic pathways; Biosynthesis of secondary metabolites	882	0.00997952	-2.19027	-2.56778	-7.72023	-5.72576
HL.SW.v1.0.G025456	AT1G78970	lupeol synthase 1	703160252	beta-amyrin synthase-like	intramolecular transferase activity	catalytic activity	Sesquiterpenoid and triterpenoid biosynthesis; Biosynthesis of secondary metabolites	883	0.00996821	2.8028	1.43048	1.73001	1.92657
HL.SW.v1.0.G034769	AT2G37630	myb-like HTH transcriptional regulator family protein	661894359	leaf dorsal-ventral developmental protein				884	0.00995694	-2.37536	-1.90856	-1.84589	-0.612314
HL.SW.v1.0.G011447	AT1G73010	phosphate starvation-induced gene 2	703068951	inorganic pyrophosphatase 1-like	protein dephosphorylation; phosphatase activity	cellular protein modification process; hydrolase activity	Vitamin B6 metabolism; Metabolic pathways	885	0.00994569	-0.245013	-0.79513	-2.15613	-4.47914
HL.SW.v1.0.G023129	AT5G24330	ARABIDOPSIS TRITHORAX-RELATED PROTEIN 6	703147994	histone-lysine n-methyltransferase atxr6	zinc ion binding; methyltransferase activity	binding; transferase activity		886	0.00993446	-3.20467	-7.06993	-7.49009	-3.38406
HL.SW.v1.0.G028883	AT4G25040	Uncharacterised protein family (UPF0497)	703089946	casp-like protein poptrdraft_823430	integral component of membrane; plasma membrane	plasma membrane		887	0.00992326	-1.17119	-2.03435	-8.43838	-5.08917
HL.SW.v1.0.G023201	AT4G37640	calcium ATPase 2	703123235	calcium-transporting atpase plasma membrane-type	calcium-transporting ATPase activity; integral component of membrane; calmodulin binding; metal ion binding; ATP binding; sarcoplasmic reticulum	nucleotide binding; protein binding; membrane; endoplasmic reticulum; cellular process; transporter activity; hydrolase activity		888	0.00991209	-1.14165	-1.4153	-1.38586	-1.47908
HL.SW.v1.0.G006958	AT3G05100	S-adenosyl-L-methionine-dependent methyltransferases superfamily protein	802757761	ribosomal rna small subunit methyltransferase a	methyltransferase activity	transferase activity		889	0.00990094	0.504039	0.969008	5.7262	0.723725
HL.SW.v1.0.G006654	AT1G32100	pinoresinol reductase 1	703152494	bifunctional pinoresinol-lariciresinol reductase 2-like	oxidoreductase activity	catalytic activity		890	0.00988981	-0.510037	-1.99858	-8.24863	-2.68203
HL.SW.v1.0.G009268	AT5G49350	Glycine-rich protein family	694388509	glycine-rich family isoform 1				891	0.00987871	3.15592	3.00821	2.39471	1.13673
HL.SW.v1.0.G010331	AT2G47140	NAD(P)-binding Rossmann-fold superfamily protein	703131155	momilactone a synthase	oxidoreductase activity	catalytic activity		892	0.00986764	1.47179	2.67086	5.46168	0
HL.SW.v1.0.G010992	AT2G22500	uncoupling protein 5	590688172	dicarboxylate carrier 2	transmembrane transport; mitochondrial transport; integral component of membrane; mitochondrial membrane	membrane; mitochondrion; transport; cellular process		893	0.00985659	0.542148	-1.2398	-4.65958	-1.9441
HL.SW.v1.0.G032558	AT5G04895	DEA(D/H)-box RNA helicase family protein	802621261	atp-dependent rna helicase dhx36	nucleic acid binding; ATP binding; helicase activity	nucleic acid binding; nucleotide binding; hydrolase activity	RNA degradation	894	0.00984556	-0.361949	-0.776255	-4.3379	-1.29799
HL.SW.v1.0.G011222	AT3G55580	Regulator of chromosome condensation (RCC1) family protein	731412900	ultraviolet-b receptor uvr8 isoform x1				895	0.00983456	-1.49198	-0.475536	-1.32491	-2.06786
HL.SW.v1.0.G006680	AT3G07320	O-Glycosyl hydrolases family 17 protein	703114984	probable glucan endo- -beta-glucosidase a6	hydrolase activity, hydrolyzing O-glycosyl compounds; carbohydrate metabolic process; plasmodesma; plant-type cell wall	carbohydrate metabolic process; cell wall; hydrolase activity		896	0.00982359	-1.33163	-0.900295	-2.90103	-0.232272
HL.SW.v1.0.G019708	AT3G22200	Pyridoxal phosphate (PLP)-dependent transferases superfamily protein	703086923	aminotransferase y4ub	N2-acetyl-L-ornithine:2-oxoglutarate 5-aminotransferase activity; pyridoxal phosphate binding; NA	transferase activity; binding	Alanine, aspartate and glutamate metabolism; Butanoate metabolism; Metabolic pathways	897	0.00981263	1.28253	1.16055	1.17946	1.7346
HL.SW.v1.0.G008159	AT1G17020	senescence-related gene 1	595862888	protein srg1-like	metal ion binding; oxidoreductase activity, acting on paired donors, with incorporation or reduction of molecular oxygen, 2-oxoglutarate as one donor, and incorporation of one atom each of oxygen into both donors	catalytic activity; binding		898	0.00980171	5.01183	4.20428	0.907228	1.17577
HL.SW.v1.0.G042753	AT1G47740	PPPDE putative thiol peptidase family protein	225458354	desi-like protein at4g17486				899	0.0097908	-0.674366	-1.03818	-5.55889	0.78673
HL.SW.v1.0.G025104	AT1G19100	Histidine kinase-, DNA gyrase B-, and HSP90-like ATPase family protein	595832350	morc family cw-type zinc finger protein 3-like	single-organism cellular process; multicellular organism development; negative regulation of biological process; regulation of gene expression	multicellular organism development; metabolic process; cellular process		900	0.00977993	-0.223724	0.14119	-4.7636	-8.43281
HL.SW.v1.0.G000136	AT3G24670	Pectin lyase-like superfamily protein	703149777	probable pectate lyase 8	metal ion binding; pectate lyase activity; pectin catabolic process	carbohydrate metabolic process; catalytic activity; catabolic process; binding	Pentose and glucuronate interconversions	901	0.00976907	-1.57583	-2.40934	-8.00849	-4.31326
HL.SW.v1.0.G013089	AT2G36200	P-loop containing nucleoside triphosphate hydrolases superfamily protein	703089248	125 kda kinesin-related	microtubule binding; microtubule-based movement; ATP binding; kinesin complex; microtubule motor activity; microtubule; tubulin complex	nucleotide binding; protein binding; cytoskeleton; cellular process; motor activity		902	0.00975824	-2.01869	-0.332183	-3.08984	-0.25094
HL.SW.v1.0.G026546	AT2G15620	nitrite reductase 1	523453351	ferredoxin--nitrite chloroplastic	ferredoxin-nitrite reductase activity; iron-sulfur cluster binding; heme binding; chloroplast stroma; membrane; apoplast; mitochondrion	catalytic activity; membrane; mitochondrion; binding; extracellular region; plastid	Nitrogen metabolism	903	0.00974743	-0.738258	-1.65262	-1.14973	-1.89981
HL.SW.v1.0.G004179	AT5G32450	RNA binding (RRM/RBD/RNP motifs) family protein	703067640	hypothetical protein L484_014722	nucleic acid binding; nucleotide binding	nucleic acid binding; nucleotide binding		904	0.00973665	-1.12674	0.693629	-4.22883	-8.10204
HL.SW.v1.0.G025506	AT2G17890	calcium-dependent protein kinase 16	255561295	calcium-dependent protein	calmodulin-dependent protein kinase activity; calcium ion binding; ATP binding; serine family amino acid metabolic process	nucleotide binding; cellular protein modification process; kinase activity	Plant-pathogen interaction	905	0.00972589	-1.23544	-1.6761	-1.42428	-0.907655
HL.SW.v1.0.G039905	AT1G27200	Domain of unknown function (DUF23)		---NA---				906	0.00971516	1.95953	1.93783	3.82916	0.436808
HL.SW.v1.0.G014551	AT5G66560	Phototropic-responsive NPH3 family protein	743943652	btb poz domain-containing protein at5g66560-like				907	0.00970445	-1.31772	-0.565445	-2.80471	-1.6162
HL.SW.v1.0.G019389	AT4G17000	unknown protein; Has 2862 Blast hits to 2331 proteins in 349 species: Archae - 6; Bacteria - 408; Metazoa - 833; Fungi - 223; Plants - 134; Viruses - 7; Other Eukaryotes - 1251 (source: NCBI BLink).	703133191	micronuclear linker histone polyprotein				908	0.00969376	-0.734076	-2.75748	-3.5852	-0.194539
HL.SW.v1.0.G021651	AT4G24010	cellulose synthase like G1	429326516	cellulose synthase-like protein g3	transferase activity, transferring glycosyl groups; membrane	membrane; transferase activity		909	0.00968309	-4.28172	-0.788735	-3.2249	-0.53394
HL.SW.v1.0.G026314	AT4G00150	GRAS family transcription factor	645266308	scarecrow-like protein 22				910	0.00967245	-1.18576	-0.695641	-3.48287	-0.967274
HL.SW.v1.0.G026947	AT5G58600	Plant protein of unknown function (DUF828)	703123317	protein pmr5-like				911	0.00966184	-0.245398	-0.799172	-3.46696	-1.93378
HL.SW.v1.0.G011446	AT1G73010	phosphate starvation-induced gene 2	703068951	inorganic pyrophosphatase 1-like	protein dephosphorylation; phosphatase activity	cellular protein modification process; hydrolase activity	Vitamin B6 metabolism; Metabolic pathways	912	0.00965124	-0.529176	-2.84179	-7.8474	-6.83644
HL.SW.v1.0.G010888	AT5G53130	cyclic nucleotide gated channel 1	703065664	cyclic nucleotide-gated ion channel 1-like	integral component of membrane; ion channel activity	membrane; transporter activity; cellular process	Plant-pathogen interaction	913	0.00964067	-1.63065	-1.01998	-2.06693	-2.27278
HL.SW.v1.0.G026100	AT5G44680	DNA glycosylase superfamily protein	703114260	glutamine amidotransferase	catalytic activity; DNA repair	catalytic activity; DNA metabolic process; response to stress	Base excision repair	914	0.00963012	-1.27272	-1.23012	-1.25455	-2.43798
HL.SW.v1.0.G026745	AT1G09450	Protein kinase superfamily protein	802755188	serine threonine-protein kinase haspin	protein kinase activity; ATP binding	nucleotide binding; cellular protein modification process; kinase activity		915	0.0096196	-3.23975	-1.14101	-8.92723	1.85227
HL.SW.v1.0.G026166	AT1G67730	beta-ketoacyl reductase 1	694357365	very-long-chain 3-oxoacyl- reductase 1-like	estradiol 17-beta-dehydrogenase activity; androgen metabolic process; estrogen metabolic process	catalytic activity; lipid metabolic process; cellular process	Fatty acid elongation; Biosynthesis of unsaturated fatty acids; Metabolic pathways; Biosynthesis of secondary metabolites; Fatty acid metabolism	916	0.0096091	-0.858134	-1.94191	-5.03703	0.0249299
HL.SW.v1.0.G040421	AT2G46500	phosphoinositide 4-kinase gamma 4	703128108	phosphatidylinositol 4-kinase gamma 2-like	kinase activity; phosphotransferase activity, alcohol group as acceptor	kinase activity		917	0.00959862	-1.21063	-1.43831	-1.98148	-1.8937
HL.SW.v1.0.G021030	AT1G60230	Radical SAM superfamily protein	596177223	radical sam superfamily protein isoform 1	cytoplasm; tRNA methylation; iron-sulfur cluster binding; rRNA base methylation; RNA methyltransferase activity	cytoplasm; binding; transferase activity; nucleobase-containing compound metabolic process		918	0.00958816	-1.05876	-0.223775	-5.94962	-0.048053
HL.SW.v1.0.G021501	AT4G25000	alpha-amylase-like	703145727	alpha amylase domain protein	alpha-amylase activity; calcium ion binding; starch metabolic process; sucrose metabolic process	carbohydrate metabolic process; binding; cellular process; hydrolase activity	Starch and sucrose metabolism; Metabolic pathways	919	0.00957773	2.07741	0.441043	1.86852	0.90192
HL.SW.v1.0.G016116	AT2G38530	lipid transfer protein 2	214015408	phospholipid transfer protein 2				920	0.00956732	-2.99483	-2.01232	-7.60974	-4.87383
HL.SW.v1.0.G029003	AT4G27280	Calcium-binding EF-hand family protein	595904545	calcium-binding protein pbp1-like	calcium ion binding	binding		921	0.00955693	1.69413	3.85	2.10981	3.01315
HL.SW.v1.0.G000226	AT3G23610	dual specificity protein phosphatase 1	703125894	dual specificity protein phosphatase 1-like isoform x1	response to ozone; cellular response to oxidative stress; protein tyrosine/serine/threonine phosphatase activity; MAP kinase phosphatase activity; protein dimerization activity; negative regulation of plant-type hypersensitive response; cytoplasm; nucleus; plasma membrane	nucleus; protein binding; cell death; cytoplasm; cellular protein modification process; signal transducer activity; kinase activity; response to stress; plasma membrane; hydrolase activity		922	0.00954657	0.279581	0.628985	4.58805	3.18413
HL.SW.v1.0.G003992	AT1G01200	RAB GTPase homolog A3	645254553	ras-related protein raba3	endosome; GTP binding; cell plate; hydrolase activity; nucleus; small GTPase mediated signal transduction; protein transport	nucleotide binding; nucleus; endosome; cytoplasm; signal transduction; transport; hydrolase activity		923	0.00953622	0.211338	-1.96568	5.06558	0.0800476
HL.SW.v1.0.G033108	AT1G69480	EXS (ERD1/XPR1/SYG1) family protein	703146096	phosphate transporter pho1 homolog 10	membrane	membrane		924	0.0095259	1.62543	2.48408	-8.63454	-5.08917
HL.SW.v1.0.G014298	AT5G16370	acyl activating enzyme 5	429884528	probable acyl-activating enzyme 6	catalytic activity	catalytic activity		925	0.0095156	-8.24431	-7.23383	-6.9246	-3.38406
HL.SW.v1.0.G042824	AT5G11330	FAD/NAD(P)-binding oxidoreductase family protein	703123388	zeaxanthin chloroplastic				926	0.00950533	0.815091	-1.03453	-3.20909	-1.5923
HL.SW.v1.0.G000764	AT1G32930	Galactosyltransferase family protein	703131598	probable beta- -galactosyltransferase 6	galactosylxylosylprotein 3-beta-galactosyltransferase activity; Golgi apparatus; protein glycosylation; integral component of membrane; chondroitin sulfate biosynthetic process	carbohydrate metabolic process; membrane; cellular protein modification process; Golgi apparatus; biosynthetic process; transferase activity		927	0.00949507	-1.06411	-0.265594	-9.70168	1.2988
HL.SW.v1.0.G026137	AT4G00165	Bifunctional inhibitor/lipid-transfer protein/seed storage 2S albumin superfamily protein	703070871	lipid-binding protein at4g00165				928	0.00948484	-1.22217	-0.0198205	-2.66474	-2.02196
HL.SW.v1.0.G034616	AT1G26170	ARM repeat superfamily protein	703081478	importin-9	Ran GTPase binding; intracellular; intracellular protein transport	protein binding; transport; intracellular		929	0.00947463	-0.396444	-2.66536	-8.38906	-1.31049
HL.SW.v1.0.G005868	AT1G24260	K-box region and MADS-box transcription factor family protein	703077659	agamous-like mads-box protein agl9-like protein	DNA binding; plant ovule development; protein dimerization activity; specification of floral organ identity; cell fate specification; specification of floral organ number; transcription factor activity, sequence-specific DNA binding; nucleus; transcription factor complex; NA	DNA binding; nucleus; transcription factor activity, sequence-specific DNA binding; protein binding; flower development; cell differentiation; anatomical structure morphogenesis; biosynthetic process; nucleobase-containing compound metabolic process		930	0.00946444	-1.50256	-1.97518	-8.78194	0.337485
HL.SW.v1.0.G009944	AT5G43950	Plant protein of unknown function (DUF946)	703081868	vacuolar protein sorting-associated protein ypr157w				931	0.00945428	-1.10349	-1.22981	-3.19797	-2.46488
HL.SW.v1.0.G043617	AT4G15550	indole-3-acetate beta-D-glucosyltransferase	703111828	anthocyanidin 3-o-glucoside 5-o-glucosyltransferase 2-like	transferase activity, transferring glycosyl groups	transferase activity		932	0.00944413	1.83466	-1.19731	4.65329	2.5853
HL.SW.v1.0.G007638	AT3G57060	binding	645271205	condensin complex subunit 1 isoform x1	mitotic chromosome condensation; extracellular region; nucleus; cell division; hormone activity; signal transduction	nucleus; signal transduction; cellular component organization; extracellular region; receptor binding; cell cycle		933	0.00943401	-1.80718	-2.00073	-2.77921	-0.0998042
HL.SW.v1.0.G044023	AT5G67260	CYCLIN D3;2	703118687	d3-type cyclin isoform 1	nucleus; regulation of cell cycle	nucleus; cell cycle	Plant hormone signal transduction	934	0.00942391	-1.66438	-1.07421	-1.80964	-2.13468
HL.SW.v1.0.G040759	AT3G26300	cytochrome P450, family 71, subfamily B, polypeptide 34	694437598	cytochrome p450 71d11-like	metal ion binding; oxidoreductase activity	catalytic activity; binding	Limonene and pinene degradation; Stilbenoid, diarylheptanoid and gingerol biosynthesis; Metabolic pathways; Biosynthesis of secondary metabolites	935	0.00941383	-0.426039	-2.22672	-8.7168	-5.44229
HL.SW.v1.0.G033138	AT5G03795	Exostosin family protein	703107925	probable glycosyltransferase at5g03795	glucuronosyl-N-acetylglucosaminyl-proteoglycan 4-alpha-N-acetylglucosaminyltransferase activity	transferase activity		936	0.00940377	1.84298	1.10785	1.31906	1.28467
HL.SW.v1.0.G042390	AT5G64500	Major facilitator superfamily protein	255576025	probable sphingolipid transporter spinster homolog 2 isoform x1	transmembrane transport; integral component of membrane	membrane; transport; cellular process		937	0.00939374	0.257015	-0.733586	-5.27855	-1.40661
HL.SW.v1.0.G001706	AT3G58650	unknown protein; FUNCTIONS IN: molecular_function unknown; INVOLVED IN: biological_process unknown; LOCATED IN: plasma membrane; EXPRESSED IN: 14 plant structures; EXPRESSED DURING: 8 growth stages; BEST Arabidopsis thaliana protein match is: unknown protein (TAIR:AT5G26910.1); Has 2350 Blast hits to 1412 proteins in 248 species: Archae - 0; Bacteria - 487; Metazoa - 577; Fungi - 236; Plants - 18…	703139611	probable gpi-anchored adhesin-like protein pga55				938	0.00938372	-1.78234	-0.344075	-4.19336	-0.500878
HL.SW.v1.0.G001785	AT5G24530	2-oxoglutarate (2OG) and Fe(II)-dependent oxygenase superfamily protein	703074830	-oxoglutarate 3-dioxygenase	metal ion binding; response to bacterium; response to fungus; oxidoreductase activity, acting on paired donors, with incorporation or reduction of molecular oxygen, 2-oxoglutarate as one donor, and incorporation of one atom each of oxygen into both donors	response to biotic stimulus; response to external stimulus; catalytic activity; binding		939	0.00937373	0.988526	0.8937	2.26759	0.812098
HL.SW.v1.0.G009524	AT1G63850	BTB/POZ domain-containing protein	728813925	btb poz domain-containing protein at1g63850				940	0.00936376	-1.20363	-0.834502	-2.05014	-1.49544
HL.SW.v1.0.G018415	AT4G18130	phytochrome E	703115853	phytochrome e isoform x1	red, far-red light phototransduction; protein-tetrapyrrole linkage; intracellular; protein-chromophore linkage; regulation of transcription, DNA-templated; detection of visible light; protein homodimerization activity; photoreceptor activity; membrane; transcription, DNA-templated; phosphorelay sensor kinase activity; protein histidine kinase complex	cellular protein modification process; biosynthetic process; receptor activity; nucleobase-containing compound metabolic process; signal transducer activity; intracellular; response to abiotic stimulus; response to external stimulus; protein binding; membrane; kinase activity		941	0.00935381	-0.79647	0.170137	-3.57365	-1.42662
HL.SW.v1.0.G029179	AT3G50310	mitogen-activated protein kinase kinase kinase 20	703088804	mitogen-activated protein kinase kinase kinase 3	protein kinase activity; nucleotide binding	nucleotide binding; cellular protein modification process; kinase activity		942	0.00934388	-1.38998	-1.27607	-0.983255	-2.09357
HL.SW.v1.0.G045265	AT5G28237	Pyridoxal-5'-phosphate-dependent enzyme family protein	703117824	tryptophan synthase beta chain 2	tryptophan synthase activity; 2-alkenal reductase [NAD(P)] activity; tyrosine biosynthetic process; L-phenylalanine biosynthetic process	catalytic activity; biosynthetic process; cellular process	Glycine, serine and threonine metabolism; Phenylalanine, tyrosine and tryptophan biosynthesis; Metabolic pathways; Biosynthesis of secondary metabolites; Biosynthesis of amino acids	943	0.00933397	0.247299	-1.41696	-4.64149	-1.68567
HL.SW.v1.0.G014797	AT1G78360	glutathione S-transferase TAU 21	697124129	probable glutathione s-transferase	glutathione transferase activity; auxin-activated signaling pathway; glutathione metabolic process; NA	signal transduction; response to endogenous stimulus; transferase activity	Glutathione metabolism	944	0.00932408	-0.380193	0.303471	5.25684	0.908043
HL.SW.v1.0.G023892	AT5G13700	polyamine oxidase 1	802555736	polyamine oxidase 1	polyamine oxidase activity	catalytic activity	Arginine and proline metabolism; beta-Alanine metabolism; Metabolic pathways	945	0.00931422	-0.58705	-0.606639	-1.87233	-4.97739
HL.SW.v1.0.G041279	AT4G29310	Protein of unknown function (DUF1005)	225445053	PREDICTED: uncharacterized protein LOC100245695	plant-type cell wall	cell wall		946	0.00930437	-1.82049	-1.15353	-1.64066	-1.20138
HL.SW.v1.0.G044950	AT4G23160	cysteine-rich RLK (RECEPTOR-like protein kinase) 8	147862911	retrovirus-related pol polyprotein from transposon tnt 1- partial				947	0.00929454	0.0133846	-3.05369	-2.67401	-1.74969
HL.SW.v1.0.G036588	AT4G01870	tolB protein-related	703080375	isoform 1	membrane; proteolysis	protein metabolic process; membrane		948	0.00928474	2.19659	1.40666	1.62459	0.762405
HL.SW.v1.0.G037599	AT1G34110	Leucine-rich receptor-like protein kinase family protein	703108719	probable lrr receptor-like serine threonine-protein kinase at1g34110	ATP binding; integral component of membrane; protein serine/threonine kinase activity; serine family amino acid metabolic process	nucleotide binding; membrane; cellular protein modification process; kinase activity		949	0.00927496	-3.41081	-7.11268	-7.17793	-4.87383
HL.SW.v1.0.G007114	AT1G02065	squamosa promoter binding protein-like 8	645253541	squamosa promoter-binding-like protein 8	DNA binding; microsporogenesis; megasporogenesis; anther development; nucleus	DNA binding; nucleus; flower development; cell cycle; reproduction		950	0.00926519	-2.22622	-1.46651	-8.15338	-5.08917
HL.SW.v1.0.G023610	AT3G27060	Ferritin/ribonucleotide reductase-like family protein	255536887	ribonucleoside-diphosphate reductase small chain	DNA-dependent DNA replication; nucleotide biosynthetic process; multicellular organism development; regulation of cell cycle; deoxyribonucleoside diphosphate metabolic process; programmed cell death; ribonucleoside-diphosphate reductase activity, thioredoxin disulfide as acceptor; DNA repair; ribonucleoside-diphosphate reductase complex; purine nucleobase metabolic process; pyrimidine nucleobase …	cell death; multicellular organism development; catalytic activity; cytoplasm; biosynthetic process; DNA metabolic process; cell cycle; response to stress	Purine metabolism; Pyrimidine metabolism; Glutathione metabolism; Metabolic pathways	951	0.00925545	-1.74558	-1.69501	-1.60387	-0.464179
HL.SW.v1.0.G000391	AT1G26945	basic helix-loop-helix (bHLH) DNA-binding superfamily protein	703147107	transcription factor pre6-like	protein dimerization activity	protein binding		952	0.00924573	-3.14934	-2.98483	-7.17793	-5.72576
HL.SW.v1.0.G025152	AT1G24430	HXXXD-type acyl-transferase family protein	703113071	vinorine synthase-like	metabolic process	metabolic process		953	0.00923603	-3.29082	-7.02587	-2.24235	-4.87383
HL.SW.v1.0.G046424	AT5G25930	Protein kinase family protein with leucine-rich repeat domain	703138334	receptor-like protein kinase hsl1	ATP binding; integral component of membrane; protein serine/threonine kinase activity; serine family amino acid metabolic process	nucleotide binding; membrane; cellular protein modification process; kinase activity		954	0.00922635	2.04041	2.57227	3.27155	7.27325
HL.SW.v1.0.G000528	AT4G20940	Leucine-rich receptor-like protein kinase family protein	703106650	probable lrr receptor-like serine threonine-protein kinase at4g20940	protein kinase activity; ATP binding; integral component of membrane	nucleotide binding; membrane; cellular protein modification process; kinase activity		955	0.00921668	-1.2085	-2.3524	-2.67304	0.101861
HL.SW.v1.0.G034569	AT2G43850	Integrin-linked protein kinase family	703117312	dual specificity protein kinase shkc	integrin-mediated signaling pathway; protein kinase activity; ATP binding	nucleotide binding; signal transduction; cellular protein modification process; kinase activity		956	0.00920704	0.397318	-1.31787	-2.53626	-2.37831
HL.SW.v1.0.G033128	AT3G53950	glyoxal oxidase-related protein	703069656	galactose oxidase				957	0.00919742	-1.32872	-1.34583	-3.62593	-1.73698
HL.SW.v1.0.G024987	AT1G26650	unknown protein; BEST Arabidopsis thaliana protein match is: unknown protein (TAIR:AT1G69430.1); Has 205 Blast hits to 204 proteins in 17 species: Archae - 0; Bacteria - 0; Metazoa - 0; Fungi - 0; Plants - 205; Viruses - 0; Other Eukaryotes - 0 (source: NCBI BLink).	703146171	son of sevenless				958	0.00918782	-7.40374	0.298959	3.46026	1.66415
HL.SW.v1.0.G032593	AT1G76160	SKU5 similar 5	703117080	l-ascorbate oxidase homolog	L-ascorbate oxidase activity; copper ion binding; NA; L-ascorbic acid metabolic process	carbohydrate metabolic process; catalytic activity; binding; cellular process		959	0.00917824	-1.44432	-3.839	-4.42593	1.82246
HL.SW.v1.0.G021340	AT2G25810	tonoplast intrinsic protein 4;1	388491460	aquaporin tip4-1	cytokinin-activated signaling pathway; plant-type vacuole membrane; central vacuole; integral component of membrane; transporter activity	signal transduction; response to endogenous stimulus; membrane; vacuole; transporter activity		960	0.00916868	2.40191	1.89799	2.02874	-1.43833
HL.SW.v1.0.G035572	AT2G36810	ARM repeat superfamily protein	703107772	protein shoot gravitropism 6	plant-type vacuole membrane; negative gravitropism; amyloplast organization	tropism; response to abiotic stimulus; membrane; cellular component organization; vacuole		961	0.00915914	-0.3606	-1.47304	-7.94164	-8.22093
HL.SW.v1.0.G038343	AT5G64570	beta-D-xylosidase 4	703127469	beta-xylosidase alpha-l-arabinofuranosidase 2-like	carbohydrate metabolic process; hydrolase activity, hydrolyzing O-glycosyl compounds	carbohydrate metabolic process; hydrolase activity	Starch and sucrose metabolism; Amino sugar and nucleotide sugar metabolism; Metabolic pathways	962	0.00914962	-1.49278	-0.478351	-2.75957	0.405929
HL.SW.v1.0.G030837	AT5G48490	Bifunctional inhibitor/lipid-transfer protein/seed storage 2S albumin superfamily protein	641832417	lipid-transfer protein dir1				963	0.00914012	-2.78558	-2.40576	-8.37223	0
HL.SW.v1.0.G021305	AT5G60710	Zinc finger (C3HC4-type RING finger) family protein	255566346	protein binding				964	0.00913064	-0.926091	-1.63912	-0.756805	-3.50476
HL.SW.v1.0.G028649	AT1G59540	P-loop containing nucleoside triphosphate hydrolases superfamily protein	703151464	centromere-associated protein e-like	microtubule binding; microtubule-based movement; ATP binding; kinesin complex; microtubule motor activity; microtubule; tubulin complex	nucleotide binding; protein binding; cytoskeleton; cellular process; motor activity		965	0.00912117	-1.44031	-0.688149	-3.41614	-0.425279
HL.SW.v1.0.G045604	AT2G47500	P-loop nucleoside triphosphate hydrolases superfamily protein with CH (Calponin Homology) domain	595795034	kinesin heavy	microtubule binding; microtubule-based movement; ATP binding; kinesin complex; microtubule motor activity; microtubule; tubulin complex	nucleotide binding; protein binding; cytoskeleton; cellular process; motor activity		966	0.00911173	-0.440681	-0.995598	-3.05625	-0.889938
HL.SW.v1.0.G044761	AT1G62600	Flavin-binding monooxygenase family protein	595846415	flavin-containing monooxygenase fmo gs-ox-like 4	flavin adenine dinucleotide binding; N,N-dimethylaniline monooxygenase activity; NADP binding	nucleotide binding; catalytic activity		967	0.00910231	3.78327	1.18711	4.75252	1.70238
HL.SW.v1.0.G003241	AT3G08030	Protein of unknown function, DUF642	470143097	PREDICTED: uncharacterized protein LOC101292742	plasma membrane; cell wall	cell wall; plasma membrane		968	0.00909291	-1.42196	-0.607649	-1.9234	-0.912326
HL.SW.v1.0.G011416	AT3G26300	cytochrome P450, family 71, subfamily B, polypeptide 34	694437598	cytochrome p450 71d11-like	heme binding; oxidoreductase activity, acting on paired donors, with incorporation or reduction of molecular oxygen; monooxygenase activity; iron ion binding	catalytic activity; binding	Limonene and pinene degradation; Stilbenoid, diarylheptanoid and gingerol biosynthesis; Metabolic pathways; Biosynthesis of secondary metabolites	969	0.00908352	2.31584	-0.654378	2.53266	1.16637
HL.SW.v1.0.G018840	AT4G37370	cytochrome P450, family 81, subfamily D, polypeptide 8	595832852	isoflavone 2 -hydroxylase	heme binding; oxidoreductase activity, acting on paired donors, with incorporation or reduction of molecular oxygen; monooxygenase activity; iron ion binding	catalytic activity; binding	Limonene and pinene degradation; Stilbenoid, diarylheptanoid and gingerol biosynthesis; Metabolic pathways; Biosynthesis of secondary metabolites	970	0.00907416	1.58503	0.870378	1.97572	0.793409
HL.SW.v1.0.G005999	AT5G40170	receptor like protein 54	703077926	receptor-like protein 12				971	0.00906481	2.80482	2.16142	4.92494	3.17314
HL.SW.v1.0.G036128	AT2G38120	Transmembrane amino acid transporter family protein	502104038	auxin transporter-like protein 2	integral component of membrane; positive gravitropism; auxin influx transmembrane transporter activity; cell surface; endosome; auxin binding; lateral root formation; root cap development; root hair cell differentiation; establishment of planar polarity; Golgi apparatus; plasma membrane	post-embryonic development; anatomical structure morphogenesis; Golgi apparatus; binding; transporter activity; plasma membrane; tropism; response to abiotic stimulus; endosome; cell differentiation	Plant hormone signal transduction	972	0.00905549	-0.988262	-0.629728	-2.08596	-1.08263
HL.SW.v1.0.G013913	AT3G21760	UDP-Glycosyltransferase superfamily protein	119640513	udp-glucose flavonoid 3-o-glucosyltransferase 3	transferase activity, transferring glycosyl groups	transferase activity		973	0.00904618	-1.33097	-1.87445	-1.25388	-1.66333
HL.SW.v1.0.G014588	AT5G35450	Disease resistance protein (CC-NBS-LRR class) family	703065289	disease resistance protein at1g50180	metabolic process	metabolic process		974	0.00903689	-0.546109	-1.45136	-1.75529	-1.31189
HL.SW.v1.0.G006071	AT1G17420	lipoxygenase 3	703062744	lipoxygenase family protein	oxylipin biosynthetic process; metal ion binding; oxidoreductase activity, acting on single donors with incorporation of molecular oxygen, incorporation of two atoms of oxygen	catalytic activity; lipid metabolic process; biosynthetic process; binding; cellular process	Linoleic acid metabolism; alpha-Linolenic acid metabolism; Metabolic pathways; Biosynthesis of secondary metabolites	975	0.00902762	-0.848994	-1.8776	-1.19319	-1.47243
HL.SW.v1.0.G027639	AT4G12730	FASCICLIN-like arabinogalactan 2	645247636	fasciclin-like arabinogalactan protein 2	vacuolar membrane; anchored component of plasma membrane	vacuole; plasma membrane		976	0.00901837	-0.898209	0.326787	-2.60458	-1.6546
HL.SW.v1.0.G013878	AT1G74460	GDSL-like Lipase/Acylhydrolase superfamily protein	703080831	gdsl esterase lipase at1g74460	hydrolase activity, acting on ester bonds	hydrolase activity		977	0.00900914	3.63351	2.40854	-2.87263	2.95779
HL.SW.v1.0.G030448	AT5G01110	Tetratricopeptide repeat (TPR)-like superfamily protein	645252540	pentatricopeptide repeat-containing protein at5g01110				978	0.00899993	-0.627642	-2.44339	-4.50809	-0.729851
HL.SW.v1.0.G016929	AT5G51460	Haloacid dehalogenase-like hydrolase (HAD) superfamily protein	590671688	trehalose-phosphate phosphatase a	protein dephosphorylation; trehalose-phosphatase activity; trehalose biosynthetic process; starch metabolic process; sucrose metabolic process	carbohydrate metabolic process; cellular protein modification process; biosynthetic process; hydrolase activity	Starch and sucrose metabolism; Metabolic pathways	979	0.00899074	0.168279	-0.62425	-4.39649	-1.1804
HL.SW.v1.0.G040963	AT5G19950	Domain of unknown function (DUF1767)	645275188	tudor domain-containing protein 3	mitochondrion	mitochondrion		980	0.00898156	-2.07978	-2.7699	-8.11345	-0.587785
HL.SW.v1.0.G009272	AT4G28500	NAC domain containing protein 73	703089995	nac domain-containing protein 8	glucuronoxylan metabolic process; positive regulation of transcription, DNA-templated; transcription regulatory region DNA binding; xylan biosynthetic process; transcription factor activity, sequence-specific DNA binding; regulation of secondary cell wall biogenesis; nucleus; transcription factor complex; NA	carbohydrate metabolic process; DNA binding; nucleus; transcription factor activity, sequence-specific DNA binding; biosynthetic process; nucleobase-containing compound metabolic process		981	0.00897241	-1.45033	-0.884893	-8.59158	-5.08917
HL.SW.v1.0.G022228	AT2G37080	ROP interactive partner 3	595842532	interactor of constitutive active rops chloroplastic-like isoform x1				982	0.00896327	-1.20282	-1.18193	-3.40386	0.169885
HL.SW.v1.0.G009722	AT1G34430	2-oxoacid dehydrogenases acyltransferase family protein	657978156	dihydrolipoyllysine-residue acetyltransferase component 5 of pyruvate dehydrogenase chloroplastic	cytosolic ribosome; chloroplast envelope; plasma membrane; transferase activity, transferring acyl groups	cytosol; ribosome; transferase activity; plastid; plasma membrane	Glycolysis / Gluconeogenesis; Citrate cycle (TCA cycle); Pyruvate metabolism; Metabolic pathways; Biosynthesis of secondary metabolites; Carbon metabolism	983	0.00895415	-1.20612	-1.50496	-2.25559	-1.45574
HL.SW.v1.0.G037245	AT5G38450	cytochrome P450, family 735, subfamily A, polypeptide 1	694332889	cytokinin hydroxylase-like	heme binding; oxidoreductase activity, acting on paired donors, with incorporation or reduction of molecular oxygen; monooxygenase activity; iron ion binding; secologanin synthase activity; indole biosynthetic process	catalytic activity; biosynthetic process; binding; cellular process	Zeatin biosynthesis; Metabolic pathways; Biosynthesis of secondary metabolites	984	0.00894505	-6.47563	-0.691154	-3.98428	-7.37679
HL.SW.v1.0.G033301	AT3G54690	Sugar isomerase (SIS) family protein	703117606	probable arabinose 5-phosphate isomerase	carbohydrate binding; arabinose-5-phosphate isomerase activity; carbohydrate metabolic process	carbohydrate metabolic process; catalytic activity; carbohydrate binding	Metabolic pathways	985	0.00893597	-0.792873	-0.602416	-3.76382	-0.466112
HL.SW.v1.0.G019023	AT1G62050	Ankyrin repeat family protein	694351180	ankyrin repeat domain-containing protein 13c				986	0.00892691	-1.58703	-1.58066	-8.7168	-0.10195
HL.SW.v1.0.G028176	AT4G38660	Pathogenesis-related thaumatin superfamily protein	590702664	thaumatin-like protein 1b				987	0.00891787	-1.16638	-1.23752	-2.18946	-0.920699
HL.SW.v1.0.G002237	AT1G69420	DHHC-type zinc finger family protein	590699683	probable protein s-acyltransferase 22	integral component of membrane; zinc ion binding; protein-cysteine S-palmitoyltransferase activity; acyl-carrier-protein biosynthetic process	protein metabolic process; membrane; biosynthetic process; binding; transferase activity; cellular process		988	0.00890884	-1.13913	-1.03728	-2.19565	-0.457331
HL.SW.v1.0.G031476	AT1G40087	Plant transposase (Ptta/En/Spm family)	502103083	transposon en spm sub-class				989	0.00889983	-1.69081	1.24378	-4.82899	-2.72753
HL.SW.v1.0.G019978	AT3G24480	Leucine-rich repeat (LRR) family protein	703070711	leucine-rich repeat extensin-like protein 4				990	0.00889084	-1.10401	-0.616084	-1.54744	-1.79289
HL.SW.v1.0.G042179	AT1G70880	Polyketide cyclase/dehydrase and lipid transport superfamily protein	658022921	major allergen pru ar 1-like	response to biotic stimulus; defense response	response to biotic stimulus; response to stress		991	0.00888187	1.86711	0.976988	1.2065	1.16925
HL.SW.v1.0.G012137	AT1G02300	Cysteine proteinases superfamily protein	641868030	cathepsin b	extracellular region; regulation of catalytic activity; cysteine-type endopeptidase activity	protein metabolic process; extracellular region; hydrolase activity		992	0.00887292	1.38994	1.15684	1.13836	1.56817
HL.SW.v1.0.G022126	AT2G35630	ARM repeat superfamily protein	571483943	protein mor1-like	intracellular; intracellular protein transport	transport; intracellular		993	0.00886398	-6.59463	-2.60509	-7.28966	-7.20282
HL.SW.v1.0.G042364	AT2G07050	cycloartenol synthase 1	703079314	lupeol synthase	intramolecular transferase activity	catalytic activity	Steroid biosynthesis; Metabolic pathways; Biosynthesis of secondary metabolites	994	0.00885506	1.35029	-1.50914	-7.63817	-8.19792
HL.SW.v1.0.G032727	AT1G21240	wall associated kinase 3	566188196	wall-associated receptor kinase 2-like	binding	binding		995	0.00884616	-0.213456	4.13751	5.46935	2.14103
HL.SW.v1.0.G035304	AT3G15540	indole-3-acetic acid inducible 19	703152151	auxin-induced protein aux22	cellular process; regulation of cellular process	cellular process	Plant hormone signal transduction	996	0.00883728	-1.22343	-1.69731	-2.40849	-1.43833
HL.SW.v1.0.G031976	AT1G58440	FAD/NAD(P)-binding oxidoreductase family protein	703139080	squalene monooxygenase	squalene monooxygenase activity; flavin adenine dinucleotide binding; integral component of membrane; steroid biosynthetic process; terpenoid biosynthetic process	nucleotide binding; catalytic activity; membrane; lipid metabolic process; biosynthetic process; cellular process	Steroid biosynthesis; Sesquiterpenoid and triterpenoid biosynthesis; Metabolic pathways; Biosynthesis of secondary metabolites	997	0.00882842	-1.23779	-0.952244	-2.35332	-2.7319
HL.SW.v1.0.G030841	AT5G05960	Bifunctional inhibitor/lipid-transfer protein/seed storage 2S albumin superfamily protein	703144781	lipid-transfer protein dir1	peptidase activity	protein metabolic process; hydrolase activity		998	0.00881957	1.78673	1.24147	0.903059	-3.10501
HL.SW.v1.0.G021563	AT5G54010	UDP-Glycosyltransferase superfamily protein	703106227	udp-glycosyltransferase 79b6-like	UDP-glucosyltransferase activity; chloroplast	transferase activity; plastid		999	0.00881074	-2.52935	-1.08786	-3.41507	-0.609822
HL.SW.v1.0.G035154	AT4G20430	Subtilase family protein	703106430	subtilisin-like protease	serine-type endopeptidase activity	protein metabolic process; hydrolase activity		1000	0.00880193	-0.643669	-1.66751	-9.06969	-0.213415
HL.SW.v1.0.G035730	AT4G39900	unknown protein; Has 30201 Blast hits to 17322 proteins in 780 species: Archae - 12; Bacteria - 1396; Metazoa - 17338; Fungi - 3422; Plants - 5037; Viruses - 0; Other Eukaryotes - 2996 (source: NCBI BLink).	703065987	hypothetical protein L484_022121				1001	0.00879314	-0.566172	-1.23333	-2.8947	-0.930058
HL.SW.v1.0.G031727	AT4G35160	O-methyltransferase family protein	167613939	orcinol o-methyltransferase	catechol O-methyltransferase activity; protein dimerization activity; tyrosine metabolic process	protein binding; transferase activity; cellular process		1002	0.00878436	-2.20258	-0.607894	-2.73902	0.520147
HL.SW.v1.0.G018804	AT3G04090	small and basic intrinsic protein 1A	734433550	aquaporin sip1-2	integral component of membrane; transporter activity	membrane; transporter activity		1003	0.00877561	1.06126	-0.512686	-5.4762	0.511755
HL.SW.v1.0.G026722	AT1G17650	glyoxylate reductase 2	388518981	glyoxylate succinic semialdehyde reductase chloroplastic	NAD binding; glyoxylate reductase (NADP) activity; phosphogluconate dehydrogenase (decarboxylating) activity; chloroplast stroma; pyruvate metabolic process; glyoxylate metabolic process; pentose-phosphate shunt; D-gluconate metabolic process	nucleotide binding; carbohydrate metabolic process; catalytic activity; nucleobase-containing compound metabolic process; plastid	Glyoxylate and dicarboxylate metabolism; Butanoate metabolism; Metabolic pathways; Carbon metabolism	1004	0.00876687	0.81697	1.47146	1.99272	2.7339
HL.SW.v1.0.G034950	AT5G24090	chitinase A	703104013	chain a family protein	carbohydrate metabolic process; lysozyme activity	carbohydrate metabolic process; hydrolase activity	Amino sugar and nucleotide sugar metabolism; Metabolic pathways	1005	0.00875814	1.82982	1.25732	1.74039	0.273397
HL.SW.v1.0.G020478	AT1G08200	UDP-D-apiose/UDP-D-xylose synthase 2	703112612	udp-d-apiose udp-d-xylose synthase 2	coenzyme binding; catalytic activity	catalytic activity; binding	Amino sugar and nucleotide sugar metabolism; Metabolic pathways	1006	0.00874944	-1.08529	-0.950302	-1.48723	-1.50575
HL.SW.v1.0.G022571	AT1G43700	VIRE2-interacting protein 1	297735830	transcription factor vip1	sequence-specific DNA binding; transcription factor activity, sequence-specific DNA binding; transcription factor complex; NA	DNA binding; transcription factor activity, sequence-specific DNA binding; biosynthetic process; nucleobase-containing compound metabolic process; intracellular		1007	0.00874075	0.37943	0.807245	-5.74459	-0.867869
HL.SW.v1.0.G019401	AT1G80710	DROUGHT SENSITIVE 1	595816688	wd repeat-containing protein 76-like				1008	0.00873208	-1.84423	-1.88074	-2.21032	-1.00633
HL.SW.v1.0.G045666	AT4G23980	auxin response factor 9	694428632	auxin response factor 9-like				1009	0.00872342	-1.78671	-1.20226	-2.86857	-0.047565
HL.SW.v1.0.G023387	ATMG00665	NADH dehydrogenase 5B	763742268	nadh dehydrogenase subunit partial	integral component of membrane; NADH dehydrogenase (ubiquinone) activity; mitochondrial inner membrane; respiratory chain; mitochondrial electron transport, NADH to ubiquinone; ubiquinone biosynthetic process; sodium ion transport; proton transport	generation of precursor metabolites and energy; catalytic activity; membrane; mitochondrion; biosynthetic process; nucleobase-containing compound metabolic process; transport		1010	0.00871479	2.06486	2.13195	2.90746	2.86934
HL.SW.v1.0.G009086	AT4G12290	Copper amine oxidase family protein	703143965	primary amine oxidase-like	copper ion binding; quinone binding; primary amine oxidase activity; amine metabolic process	catalytic activity; binding	Glycine, serine and threonine metabolism; Tyrosine metabolism; Phenylalanine metabolism; beta-Alanine metabolism; Isoquinoline alkaloid biosynthesis; Tropane, piperidine and pyridine alkaloid biosynthesis; Metabolic pathways; Biosynthesis of secondary metabolites	1011	0.00870617	1.98279	0.759222	1.96891	0.0369793
HL.SW.v1.0.G015200	AT3G17390	S-adenosylmethionine synthetase family protein	763782682	s-adenosylmethionine synthase 2	cell wall; methionine metabolic process; nucleolus; methionine adenosyltransferase activity; metal ion binding; plasmodesma; S-adenosylmethionine biosynthetic process; one-carbon metabolic process; ATP binding; lignin biosynthetic process; cytoplasm; plasma membrane	secondary metabolic process; biosynthetic process; nucleolus; nucleobase-containing compound metabolic process; plasma membrane; nucleotide binding; cytoplasm; cell wall; transferase activity	Cysteine and methionine metabolism; Metabolic pathways; Biosynthesis of secondary metabolites; Biosynthesis of amino acids	1012	0.00869756	-0.892421	-0.707893	-1.55098	-1.82592
HL.SW.v1.0.G036145	AT3G12590	unknown protein; INVOLVED IN: biological_process unknown; LOCATED IN: chloroplast; Has 50 Blast hits to 41 proteins in 15 species: Archae - 0; Bacteria - 0; Metazoa - 2; Fungi - 0; Plants - 43; Viruses - 0; Other Eukaryotes - 5 (source: NCBI BLink).	645255642	PREDICTED: uncharacterized protein LOC103332621				1013	0.00868898	-0.519831	-0.145064	-2.85045	-1.54049
HL.SW.v1.0.G013081	AT5G63540	Domain of unknown function (DUF1767)	703063575	recq-mediated genome instability protein 1	single-organism process	biological_process		1014	0.00868041	-2.06239	-0.658313	-4.38429	-0.507747
HL.SW.v1.0.G030450	AT1G10070	branched-chain amino acid transaminase 2	407317193	branched-chain-amino-acid aminotransferase chloroplastic-like	L-leucine transaminase activity; branched-chain amino acid metabolic process; L-isoleucine transaminase activity; L-valine transaminase activity	transferase activity; cellular process	Cysteine and methionine metabolism; Valine, leucine and isoleucine degradation; Valine, leucine and isoleucine biosynthesis; Pantothenate and CoA biosynthesis; Glucosinolate biosynthesis; Metabolic pathways; Biosynthesis of secondary metabolites; 2-Oxocarboxylic acid metabolism; Biosynthesis of amino acids	1015	0.00867186	-3.25697	-3.43232	-7.52095	0.207536
HL.SW.v1.0.G012782	AT1G08840	DNA replication helicase, putative	596062602	dna2-like helicase	hydrolase activity	hydrolase activity	DNA replication	1016	0.00866332	-1.57505	-6.20438	-8.11345	-6.25778
HL.SW.v1.0.G003712	AT3G51480	glutamate receptor 3.6	703125183	glutamate receptor -like	ionotropic glutamate receptor activity; integral component of membrane; synaptic transmission	membrane; cell-cell signaling; receptor activity; signal transducer activity; transporter activity		1017	0.0086548	1.24061	1.17029	3.28074	0.685004
HL.SW.v1.0.G017545	AT3G51000	alpha/beta-Hydrolases superfamily protein	356502960	bifunctional epoxide hydrolase 2-like	catalytic activity	catalytic activity		1018	0.0086463	1.81704	0.630773	2.20925	1.35247
HL.SW.v1.0.G005255	AT5G02890	HXXXD-type acyl-transferase family protein	703131236	taxadien-5-alpha-ol o-acetyltransferase	transferase activity	transferase activity		1019	0.00863781	-1.65349	-0.613036	-1.45142	-3.67709
HL.SW.v1.0.G025845	AT5G60450	auxin response factor 4	703128518	auxin response factor 4	auxin-activated signaling pathway; vegetative phase change; DNA binding; abaxial cell fate specification; transcription factor activity, sequence-specific DNA binding; nucleus; transcription factor complex; NA	DNA binding; nucleus; transcription factor activity, sequence-specific DNA binding; signal transduction; response to endogenous stimulus; post-embryonic development; cell differentiation; biosynthetic process; nucleobase-containing compound metabolic process		1020	0.00862935	-0.753523	-1.68569	-2.88017	-1.79299
HL.SW.v1.0.G026561	AT2G32460	myb domain protein 101	703100365	transcription factor gamyb				1021	0.00862089	-0.665191	-0.586866	-4.5039	-1.4532
HL.SW.v1.0.G007810	AT5G27550	P-loop containing nucleoside triphosphate hydrolases superfamily protein	703083480	p-loop containing nucleoside triphosphate hydrolases superfamily protein isoform 1	microtubule binding; microtubule-based movement; ATP binding; kinesin complex; microtubule motor activity; microtubule; tubulin complex	nucleotide binding; protein binding; cytoskeleton; cellular process; motor activity		1022	0.00861246	-2.60932	-2.03435	-2.8856	2.973
HL.SW.v1.0.G012173	AT3G23730	xyloglucan endotransglucosylase/hydrolase 16	703120752	brassinosteroid-regulated protein bru1-like	xyloglucan:xyloglucosyl transferase activity; hydrolase activity, hydrolyzing O-glycosyl compounds; cell wall organization; xyloglucan metabolic process; cell wall; cell wall biogenesis; apoplast	carbohydrate metabolic process; cell wall; cellular component organization; transferase activity; extracellular region; hydrolase activity		1023	0.00860404	-3.3806	-2.28066	-3.47287	-1.54703
HL.SW.v1.0.G032121	AT3G19540	Protein of unknown function (DUF620)	703108579	soluble secretory phospholipase a2 receptor				1024	0.00859564	-1.39711	-1.60525	-1.48484	-2.16609
HL.SW.v1.0.G041570	AT1G76160	SKU5 similar 5	703125421	l-ascorbate oxidase homolog	L-ascorbate oxidase activity; copper ion binding; NA; L-ascorbic acid metabolic process	carbohydrate metabolic process; catalytic activity; binding; cellular process		1025	0.00858725	-0.607265	-1.47928	-3.46577	-0.673596
HL.SW.v1.0.G013670	AT2G26560	phospholipase A 2A	703115868	patatin group a-3	lipid catabolic process; hydrolase activity	catabolic process; lipid metabolic process; hydrolase activity		1026	0.00857888	4.74802	2.26725	5.13031	5.48903
HL.SW.v1.0.G034456	AT1G53920	GDSL-motif lipase 5	595970751	gdsl esterase lipase 5	hydrolase activity, acting on ester bonds	hydrolase activity		1027	0.00857053	0.789544	-0.161573	-8.57697	-7.83012
HL.SW.v1.0.G036153	AT4G27570	UDP-Glycosyltransferase superfamily protein	703155248	udp-glycosyltransferase superfamily protein	transferase activity, transferring hexosyl groups	transferase activity		1028	0.00856219	1.55714	2.57227	6.51937	4.12476
HL.SW.v1.0.G032278	AT2G34090	maternal effect embryo arrest 18	694323457	maternal effect embryo arrest 18-2 protein				1029	0.00855387	-2.12903	-0.80789	-3.4643	-1.9425
HL.SW.v1.0.G032997	AT5G14060	Aspartate kinase family protein	703097150	aspartate kinase 3 isoform 1	aspartate kinase activity; amino acid binding; glycine metabolic process; L-serine metabolic process; threonine metabolic process; lysine biosynthetic process	biosynthetic process; binding; kinase activity	Glycine, serine and threonine metabolism; Monobactam biosynthesis; Cysteine and methionine metabolism; Lysine biosynthesis; Metabolic pathways; Biosynthesis of secondary metabolites; 2-Oxocarboxylic acid metabolism; Biosynthesis of amino acids	1030	0.00854557	-0.79025	-0.294642	-2.04311	-1.5889
HL.SW.v1.0.G037127	AT2G17840	Senescence/dehydration-associated protein-related	703163406	drought-inducible protein			Endocytosis	1031	0.00853728	-0.70573	-0.274927	-4.04004	-1.05584
HL.SW.v1.0.G004115	AT5G14880	Potassium transporter family protein	703113859	potassium transporter 6-like	potassium ion transmembrane transporter activity; integral component of membrane	membrane; cellular process; transporter activity		1032	0.00852901	3.14891	0.346453	3.54737	1.39691
HL.SW.v1.0.G021991	AT5G16760	Inositol 1,3,4-trisphosphate 5/6-kinase family protein	703100607	inositol-tetrakisphosphate 1-kinase 1-like	inositol-1,3,4-trisphosphate 5-kinase activity; inositol tetrakisphosphate 1-kinase activity; intracellular; ATP binding; magnesium ion binding; inositol-1,3,4-trisphosphate 6-kinase activity; inositol trisphosphate metabolic process	nucleotide binding; kinase activity; intracellular	Inositol phosphate metabolism; Metabolic pathways; Phosphatidylinositol signaling system	1033	0.00852075	-2.08621	-0.943226	-1.67063	-0.354387
HL.SW.v1.0.G017992	AT2G40200	basic helix-loop-helix (bHLH) DNA-binding superfamily protein	703133622	transcription factor bhlh51				1034	0.00851251	1.51402	0.61351	1.65775	1.57069
HL.SW.v1.0.G041579	AT1G15440	periodic tryptophan protein 2	703068508	periodic tryptophan protein 2 homolog	nucleolus; embryo sac development; rRNA processing	multicellular organism development; nucleolus; nucleobase-containing compound metabolic process	Ribosome biogenesis in eukaryotes	1035	0.00850428	-0.967426	-0.653019	-2.70578	-1.65375
HL.SW.v1.0.G015016	AT4G20860	FAD-binding Berberine family protein	566195857	cannabidiolic acid synthase-like	oxidoreductase activity, acting on CH-OH group of donors	catalytic activity		1036	0.00849607	2.20662	1.41609	2.36426	1.11274
HL.SW.v1.0.G040105	AT4G37050	PATATIN-like protein 4	703160890	patatin group a-3	metabolic process	metabolic process		1037	0.00848788	0.28381	-0.378764	-8.23008	-3.55244
HL.SW.v1.0.G022824	AT5G18020	SAUR-like auxin-responsive protein family	694441093	auxin-induced protein 15a-like	response to auxin	response to endogenous stimulus	Plant hormone signal transduction	1038	0.0084797	-0.955398	-1.2953	-4.21615	-0.802878
HL.SW.v1.0.G010759	AT4G25490	C-repeat/DRE binding factor 1	593689244	dehydration-responsive element-binding protein 1b-like				1039	0.00847154	-2.74919	-0.160772	-8.66249	-3.38406
HL.SW.v1.0.G026853	AT3G54420	homolog of carrot EP3-3 chitinase	703090533	endochitinase pr4-like	cell wall; nitrate transport; chitin catabolic process; plant-type hypersensitive response; cell wall macromolecule catabolic process; carbohydrate metabolic process; respiratory burst involved in defense response; chitin binding; somatic embryogenesis; response to chitin; proline transport; response to nitrate; extracellular region; chitinase activity	embryo development; catabolic process; post-embryonic development; binding; extracellular region; transport; response to stress; carbohydrate metabolic process; cell death; cell wall; response to endogenous stimulus; hydrolase activity	Amino sugar and nucleotide sugar metabolism; Metabolic pathways	1040	0.0084634	2.18528	1.11102	2.00554	0.31642
HL.SW.v1.0.G027144	AT2G41620	Nucleoporin interacting component (Nup93/Nic96-like) family protein	703075923	nuclear pore complex protein nup93a	nuclear pore; transport; transferase activity	nuclear envelope; membrane; transferase activity; transport	RNA transport	1041	0.00845527	-2.69966	-1.95164	-4.38303	0.21685
HL.SW.v1.0.G013903	AT5G17680	disease resistance protein (TIR-NBS-LRR class), putative	703124564	tmv resistance protein n-like				1042	0.00844715	-0.940542	-1.14331	-1.53242	-1.3257
HL.SW.v1.0.G004389	AT1G74680	Exostosin family protein	645269322	probable arabinosyltransferase arad1	transferase activity	transferase activity		1043	0.00843905	-0.74603	-0.601638	-5.49549	-0.411274
HL.SW.v1.0.G021619	AT1G78990	HXXXD-type acyl-transferase family protein	558761401	shikimate o-hydroxycinnamoyltransferase-like	metabolic process	metabolic process		1044	0.00843097	-1.75129	-2.10697	-7.94164	-4.87383
HL.SW.v1.0.G032034	AT1G29660	GDSL-like Lipase/Acylhydrolase superfamily protein	703093995	gdsl esterase lipase	hydrolase activity, acting on ester bonds	hydrolase activity		1045	0.0084229	-2.84814	-2.60509	-2.38364	-5.84901
HL.SW.v1.0.G039144	AT5G20660	Zn-dependent exopeptidases superfamily protein	596047176	endoplasmic reticulum metallopeptidase 1	endoplasmic reticulum; metallopeptidase activity	protein metabolic process; endoplasmic reticulum; hydrolase activity		1046	0.00841485	0.718891	-0.719496	-2.73246	-0.918345
HL.SW.v1.0.G034962	AT1G78950	Terpenoid cyclases family protein	75248718	beta-amyrin synthase	beta-amyrin synthase activity; pentacyclic triterpenoid biosynthetic process	catalytic activity; lipid metabolic process; biosynthetic process; cellular process	Sesquiterpenoid and triterpenoid biosynthesis; Biosynthesis of secondary metabolites	1047	0.00840681	-0.785283	-1.78032	-2.20154	-2.39225
HL.SW.v1.0.G034574	AT5G23810	amino acid permease 7	645216002	probable amino acid permease 7 isoform x2	membrane	membrane		1048	0.00839879	1.19232	1.35264	1.62246	1.0858
HL.SW.v1.0.G024047	AT1G14550	Peroxidase superfamily protein	802598112	lignin-forming anionic peroxidase-like	heme binding; extracellular region; metal ion binding; hydrogen peroxide catabolic process; peroxidase activity; response to oxidative stress; NA	catabolic process; catalytic activity; binding; extracellular region; cellular process; response to stress	Phenylpropanoid biosynthesis; Metabolic pathways; Biosynthesis of secondary metabolites	1049	0.00839078	1.30013	0.99001	2.18512	0.198807
HL.SW.v1.0.G012309	AT2G20635	ATP binding;protein kinases;protein serine/threonine kinases	703080661	mitotic checkpoint serine threonine-protein kinase bub1	mitotic spindle assembly checkpoint; protein kinase activity; ATP binding	nucleotide binding; catabolic process; cellular component organization; cellular protein modification process; kinase activity; cell cycle		1050	0.00838279	-1.97797	-1.13572	-8.45445	-4.31326
HL.SW.v1.0.G011010	AT5G02230	Haloacid dehalogenase-like hydrolase (HAD) superfamily protein	645220555	PREDICTED: uncharacterized protein LOC103339270	hydrolase activity	hydrolase activity		1051	0.00837482	-0.445277	-0.418677	-4.12602	-1.06456
HL.SW.v1.0.G010206	AT5G61820	FUNCTIONS IN: molecular_function unknown; INVOLVED IN: biological_process unknown; LOCATED IN: vacuole; EXPRESSED IN: 24 plant structures; EXPRESSED DURING: 15 growth stages; CONTAINS InterPro DOMAIN/s: Stress up-regulated Nod 19 (InterPro:IPR011692); Has 30201 Blast hits to 17322 proteins in 780 species: Archae - 12; Bacteria - 1396; Metazoa - 17338; Fungi - 3422; Plants - 5037; Viruses - 0; Oth…	703110259	hypothetical protein L484_011609				1052	0.00836686	-0.529176	-0.623604	-9.08009	-1.19928
HL.SW.v1.0.G012950	AT2G16440	Minichromosome maintenance (MCM2/3/5) family protein	595791831	dna replication licensing factor mcm4	DNA helicase activity; cytosol; MCM complex; DNA binding; ATP binding; DNA replication initiation; THO complex; replication fork	nucleotide binding; DNA binding; nucleus; cellular component organization; cytosol; biosynthetic process; DNA metabolic process; hydrolase activity	DNA replication	1053	0.00835891	-2.73476	-1.04591	-1.84008	-1.0137
HL.SW.v1.0.G020809	AT5G52390	PAR1 protein	388507216	unknown				1054	0.00835098	-4.1118	-2.51088	-1.32685	0.847643
HL.SW.v1.0.G042006	AT1G61790	Oligosaccharyltransferase complex/magnesium transporter family protein	703117874	probable dolichyl-diphosphooligosaccharide--protein glycosyltransferase subunit 3b			N-Glycan biosynthesis; Metabolic pathways; Protein processing in endoplasmic reticulum	1055	0.00834306	-2.62032	-0.484009	-3.88426	0.701988
HL.SW.v1.0.G034844	AT3G47000	Glycosyl hydrolase family protein	595835810	lysosomal beta glucosidase-like	carbohydrate metabolic process; hydrolase activity, hydrolyzing O-glycosyl compounds	carbohydrate metabolic process; hydrolase activity	Cyanoamino acid metabolism; Starch and sucrose metabolism; Phenylpropanoid biosynthesis; Metabolic pathways; Biosynthesis of secondary metabolites	1056	0.00928213	1.20058	1.46792	1.97926	1.62847
HL.SW.v1.0.G021197	AT1G43800	Plant stearoyl-acyl-carrier-protein desaturase family protein	703152652	acyl-	response to hypoxia; fatty acid biosynthetic process; systemic acquired resistance, salicylic acid mediated signaling pathway; acyl-[acyl-carrier-protein] desaturase activity; xylem development; chloroplast; regulation of hydrogen peroxide metabolic process; cell wall macromolecule metabolic process; membrane	signal transduction; biosynthetic process; response to stress; plastid; response to biotic stimulus; response to abiotic stimulus; response to external stimulus; catalytic activity; lipid metabolic process; membrane	Fatty acid biosynthesis; Biosynthesis of unsaturated fatty acids; Fatty acid metabolism	1057	0.00971516	-7.58714	-1.44311	-8.23008	-2.51603
HL.SW.v1.0.G031715	AT1G60710	NAD(P)-linked oxidoreductase superfamily protein	703121332	probable aldo-keto reductase 1	oxidoreductase activity	catalytic activity		1058	0.00970598	-2.14305	-0.873567	-2.09213	-0.992612
HL.SW.v1.0.G034795	AT3G24240	Leucine-rich repeat receptor-like protein kinase family protein	590657111	receptor-like protein kinase 2	integral component of membrane; protein serine/threonine kinase activity; ATP binding; 2-alkenal reductase [NAD(P)] activity; transmembrane receptor protein tyrosine kinase activity; serine family amino acid metabolic process; transmembrane receptor protein tyrosine kinase signaling pathway	nucleotide binding; membrane; cellular protein modification process; receptor activity; kinase activity; signal transducer activity		1059	0.00969681	-0.570839	-0.638921	-9.11084	-1.54703
HL.SW.v1.0.G032012	AT3G46130	myb domain protein 48	703161899	transcription factor myb59				1060	0.00968766	0.999062	0.356069	2.09503	1.26266
HL.SW.v1.0.G011030	AT1G10040	alpha/beta-Hydrolases superfamily protein	645226664	alpha beta-hydrolases superfamily	metabolic process	metabolic process		1061	0.00967853	-0.531479	-1.75021	-2.30377	-1.40481
HL.SW.v1.0.G035390	AT2G29310	NAD(P)-binding Rossmann-fold superfamily protein	731401330	tropinone reductase homolog	oxidation-reduction process	metabolic process	Tropane, piperidine and pyridine alkaloid biosynthesis; Metabolic pathways; Biosynthesis of secondary metabolites	1062	0.00966942	-3.7096	-3.53262	-1.25009	1.50217
HL.SW.v1.0.G016220	AT5G53660	growth-regulating factor 7	645257961	growth-regulating factor 7 isoform x1				1063	0.00966032	-3.39726	-1.93728	-1.03771	-0.433121
HL.SW.v1.0.G014936	AT1G05310	Pectin lyase-like superfamily protein	703086902	probable pectinesterase 8	pectinesterase activity; cell wall modification; aspartyl esterase activity; cell wall; starch metabolic process; sucrose metabolic process	carbohydrate metabolic process; cell wall; cellular component organization; hydrolase activity		1064	0.00965124	-1.81863	-2.83414	-8.26695	-0.755715
HL.SW.v1.0.G033709	AT3G63470	serine carboxypeptidase-like 40	225458529	serine carboxypeptidase ii-3-like	carboxypeptidase activity	protein metabolic process; hydrolase activity		1065	0.00964218	2.07599	2.16048	4.37841	0.685004
HL.SW.v1.0.G004545	AT5G17680	disease resistance protein (TIR-NBS-LRR class), putative	568849028	tmv resistance protein n-like isoform x1				1066	0.00963314	-1.01537	-1.81958	-3.09912	-0.909625
HL.SW.v1.0.G013597	AT5G13140	Pollen Ole e 1 allergen and extensin family protein	703077777	pollen ole e 1 allergen and extensin family				1067	0.00962411	-0.493672	-2.59507	-3.01776	-5.59098
HL.SW.v1.0.G041702	AT1G25390	Protein kinase superfamily protein	703109365	serine threonine-protein kinase	peptidyl-tyrosine phosphorylation; ATP binding; protein serine/threonine kinase activity; serine family amino acid metabolic process	nucleotide binding; cellular protein modification process; kinase activity		1068	0.0096151	2.05605	0.320961	4.25665	1.3837
HL.SW.v1.0.G036436	AT1G08560	syntaxin of plants 111	703069345	syntaxin-related protein knolle	phragmoplast; endomembrane system; SNAP receptor activity; cell plate; plasmodesma; plasma membrane; vesicle-mediated transport; intracellular protein transport	protein binding; cytoplasm; cellular component organization; transport; plasma membrane	SNARE interactions in vesicular transport	1069	0.0096061	-4.29798	0.569436	-4.78022	0.207536
HL.SW.v1.0.G033100	AT1G19100	Histidine kinase-, DNA gyrase B-, and HSP90-like ATPase family protein	595832350	morc family cw-type zinc finger protein 3-like	single-organism cellular process; multicellular organism development; negative regulation of biological process; regulation of gene expression	multicellular organism development; metabolic process; cellular process		1070	0.00959712	-2.04054	-2.79299	-7.8474	-0.777705
HL.SW.v1.0.G019719	AT1G15690	Inorganic H pyrophosphatase family protein	595840687	pyrophosphate-energized vacuolar membrane proton pump 1-like	inorganic diphosphatase activity; membrane; hydrogen-translocating pyrophosphatase activity; proton transport; oxidative phosphorylation	generation of precursor metabolites and energy; membrane; nucleobase-containing compound metabolic process; transporter activity; hydrolase activity	Oxidative phosphorylation	1071	0.00958816	2.01542	0.133942	1.3773	1.59315
HL.SW.v1.0.G037707	AT5G57800	Fatty acid hydroxylase superfamily	590580062	fatty acid hydroxylase superfamily	alkane biosynthetic process; wax biosynthetic process; very long-chain fatty acid metabolic process; integral component of membrane; fatty acid biosynthetic process; pollen sperm cell differentiation; cuticle hydrocarbon biosynthetic process; oxidoreductase activity; iron ion binding; plasma membrane	multicellular organism development; catalytic activity; lipid metabolic process; cell differentiation; biosynthetic process; binding; reproduction; plasma membrane		1072	0.00957922	1.31037	1.12556	-2.36588	-1.62498
HL.SW.v1.0.G033858	AT4G35730	Regulator of Vps4 activity in the MVB pathway protein	703163224	regulator of vps4 activity in the mvb pathway protein isoform 1			Endocytosis	1073	0.00957029	-1.05462	-1.4771	-3.27645	-0.921498
HL.SW.v1.0.G043506	AT5G04870	calcium dependent protein kinase 1	590567392	calcium-dependent protein kinase 1	calmodulin-dependent protein kinase activity; calcium ion binding; ATP binding; serine family amino acid metabolic process	nucleotide binding; cellular protein modification process; kinase activity	Plant-pathogen interaction	1074	0.00956138	-1.12344	-1.36125	-1.42867	-1.33892
HL.SW.v1.0.G003427			703139957	transcription factor 25				1075	0.00955249	-0.829409	-1.19731	-2.98536	-4.11396
HL.SW.v1.0.G033565	AT5G43700	AUX/IAA transcriptional regulator family protein	703064131	auxin-induced protein 22d-like	cellular process; regulation of cellular process	cellular process	Plant hormone signal transduction	1076	0.00954361	-0.658862	-0.888955	-2.07197	-1.70565
HL.SW.v1.0.G035308			703135288	hypothetical protein L484_000730				1077	0.00953475	-0.599059	-3.51818	-7.98655	-4.31326
HL.SW.v1.0.G031720			548841806	hypothetical protein AMTR_s00725p00005970				1078	0.0095259	1.78937	1.31909	7.90192	3.18782
HL.SW.v1.0.G001924	AT1G14550	Peroxidase superfamily protein	225425961	lignin-forming anionic peroxidase-like	heme binding; extracellular region; metal ion binding; hydrogen peroxide catabolic process; peroxidase activity; response to oxidative stress; NA	catabolic process; catalytic activity; binding; extracellular region; cellular process; response to stress	Phenylpropanoid biosynthesis; Metabolic pathways; Biosynthesis of secondary metabolites	1079	0.00951707	1.85983	0.694983	1.56955	0.765103
HL.SW.v1.0.G043605	AT3G17760	glutamate decarboxylase 5	670360389	glutamate decarboxylase-like	pyridoxal phosphate binding; glutamate metabolic process; glutamate decarboxylase activity; alanine metabolic process; aspartate metabolic process; beta-alanine metabolic process; taurine metabolic process	catalytic activity; binding; cellular process	Alanine, aspartate and glutamate metabolism; beta-Alanine metabolism; Taurine and hypotaurine metabolism; Butanoate metabolism; Metabolic pathways; Biosynthesis of secondary metabolites	1080	0.00950826	-0.421591	-1.79373	3.04817	3.47811
HL.SW.v1.0.G004066	AT1G42440	FUNCTIONS IN: molecular_function unknown; INVOLVED IN: ribosome biogenesis; LOCATED IN: nucleus; EXPRESSED IN: 22 plant structures; EXPRESSED DURING: 13 growth stages; CONTAINS InterPro DOMAIN/s: AARP2CN (InterPro:IPR012948), Protein of unknown function DUF663 (InterPro:IPR007034); BEST Arabidopsis thaliana protein match is: P-loop containing nucleoside triphosphate hydrolases superfamily protein…	703092241	pre-rrna-processing protein tsr1 homolog	nucleus; ribosome biogenesis	nucleus; biological_process		1081	0.00949947	-1.35046	-0.778555	-1.66282	-1.15515
HL.SW.v1.0.G008490	AT2G38320	TRICHOME BIREFRINGENCE-LIKE 34	743906782	protein trichome birefringence-like 34	Golgi apparatus; xylan biosynthetic process; glucuronoxylan metabolic process	carbohydrate metabolic process; Golgi apparatus; biosynthetic process; cellular process		1082	0.00949069	0.37943	-0.989094	-9.24626	-0.72995
HL.SW.v1.0.G045248	AT1G80160	Lactoylglutathione lyase / glyoxalase I family protein	703101684	lactoylglutathione lyase glyoxalase i family protein	lyase activity	catalytic activity		1083	0.00948192	1.68805	2.7085	-0.0658316	1.7331
HL.SW.v1.0.G040625	AT2G32530	cellulose synthase-like B3	703073138	cellulose synthase-like protein h1	transferase activity, transferring glycosyl groups; membrane	membrane; transferase activity		1084	0.00947318	-0.708947	-0.343261	-8.50163	-2.36899
HL.SW.v1.0.G008892	AT1G14900	high mobility group A	147842416	hmg-y-related protein b-like	regulation of transcription, DNA-templated; nucleosome; DNA binding; nucleosome assembly; nucleus	DNA binding; nucleus; cellular component organization; biosynthetic process; nucleobase-containing compound metabolic process		1085	0.00946444	-2.38147	-1.50605	-2.10491	1.20987
HL.SW.v1.0.G011844	AT5G57410	Afadin/alpha-actinin-binding protein	645234175	afadin- and alpha-actinin-binding protein a isoform x1				1086	0.00945573	-0.16555	-1.03973	-2.78734	-2.27708
HL.SW.v1.0.G021456	AT4G23160	cysteine-rich RLK (RECEPTOR-like protein kinase) 8	147862911	retrovirus-related pol polyprotein from transposon tnt 1- partial				1087	0.00944703	-2.53288	-3.46688	-2.66756	-1.18508
HL.SW.v1.0.G044494	AT2G16060	hemoglobin 1	225893	non-symbiotic hemoglobin	heme binding; oxygen transporter activity; iron ion binding; nitrogen fixation; oxygen binding	oxygen binding; metabolic process; transporter activity		1088	0.00943835	-1.06696	-2.72416	-8.35521	-3.92221
HL.SW.v1.0.G030138	AT1G56600	galactinol synthase 2	703086227	galactinol synthase 2	inositol 3-alpha-galactosyltransferase activity; galactose metabolic process	carbohydrate metabolic process; transferase activity	Galactose metabolism	1089	0.00942968	1.80085	3.8864	-0.530754	-0.478997
HL.SW.v1.0.G029451	AT5G41140	Myosin heavy chain-related protein	703071865	myosin heavy chain-related				1090	0.00942103	-0.511895	-1.20133	-2.18506	-0.915569
HL.SW.v1.0.G001786	AT4G30420	nodulin MtN21 /EamA-like transporter family protein	645234068	wat1-related protein at4g30420-like	membrane; transmembrane transport	membrane; transport; cellular process		1091	0.00941239	0.292747	-0.633991	-4.32391	0.959777
HL.SW.v1.0.G007499	AT5G24510	60S acidic ribosomal protein family	596011830	60s acidic ribosomal protein p1-like	ribosome; structural constituent of ribosome; translational elongation; ribosome biogenesis	structural molecule activity; ribosome; translation	Ribosome	1092	0.00940377	-1.61393	-0.815599	-1.73302	-0.694713
HL.SW.v1.0.G035671	AT4G27990	YGGT family protein	255572626	yggt family protein	membrane; chloroplast envelope	membrane; plastid		1093	0.00939517	-1.12614	-0.400988	-3.83989	-1.53776
HL.SW.v1.0.G009720	AT5G04480	UDP-Glycosyltransferase superfamily protein	703094213	udp-glycosyltransferase superfamily protein isoform 4	Golgi apparatus; biosynthetic process	Golgi apparatus; biosynthetic process		1094	0.00938658	-0.158565	-0.961835	-4.6525	-1.09136
HL.SW.v1.0.G001716	AT4G37070	Acyl transferase/acyl hydrolase/lysophospholipase superfamily protein	147792846	patatin-like protein 2	lipid metabolic process	lipid metabolic process		1095	0.00937801	0.19975	-0.859893	-1.7307	-2.1581
HL.SW.v1.0.G039520	AT3G44160	Outer membrane OMP85 family protein	703119964	outer envelope protein chloroplastic	outer membrane; viral envelope	membrane		1096	0.00936945	-0.305979	0.395243	-3.4164	-1.56799
HL.SW.v1.0.G020208	AT5G03470	Protein phosphatase 2A regulatory B subunit family protein	703126189	serine threonine protein phosphatase 2a 57 kda regulatory subunit b beta isoform	protein phosphatase type 2A regulator activity; protein phosphatase type 2A complex; signal transduction	signal transduction; cellular protein modification process; enzyme regulator activity; intracellular; hydrolase activity	mRNA surveillance pathway	1097	0.00936091	-0.168987	0.303914	-9.62564	-0.530913
HL.SW.v1.0.G037995	AT1G08040	Protein of unknown function (DUF707)	703075021	isoform 1				1098	0.00935239	0.630905	0.0957694	5.92007	2.75992
HL.SW.v1.0.G004553	AT5G09530	hydroxyproline-rich glycoprotein family protein	763810655	hypothetical protein B456_012G1435002, partial				1099	0.00934388	3.02812	0.856028	-0.0395441	5.24605
HL.SW.v1.0.G023643	AT3G22960	Pyruvate kinase family protein	703096137	pyruvate kinase isozyme chloroplastic-like isoform x3	potassium ion binding; pyruvate kinase activity; magnesium ion binding; kinase activity; gluconeogenesis; purine nucleobase metabolic process; carbon utilization	carbohydrate metabolic process; generation of precursor metabolites and energy; catabolic process; biosynthetic process; binding; nucleobase-containing compound metabolic process; kinase activity	Glycolysis / Gluconeogenesis; Purine metabolism; Pyruvate metabolism; Metabolic pathways; Biosynthesis of secondary metabolites; Carbon metabolism; Biosynthesis of amino acids	1100	0.00933538	-0.630549	-1.11855	-3.96644	-6.57593
HL.SW.v1.0.G006878	AT5G14740	carbonic anhydrase 2	703116754	carbonic anhydrase 2-like isoform x1	zinc ion binding; carbonate dehydratase activity; carbon utilization; one-carbon metabolic process; nitrogen compound metabolic process	catalytic activity; binding; cellular process	Nitrogen metabolism	1101	0.0093269	1.16661	-1.85228	-5.39109	-0.359987
HL.SW.v1.0.G020449	AT1G01630	Sec14p-like phosphatidylinositol transfer family protein	694359590	random slug protein 5-like	intracellular; transporter activity	intracellular; transporter activity		1102	0.00931844	-2.29448	-7.23383	-3.25223	-6.6456
HL.SW.v1.0.G019114	AT3G24530	AAA-type ATPase family protein / ankyrin repeat family protein	703110435	caseinolytic peptidase b protein homolog	ATP binding; chloroplast	nucleotide binding; plastid		1103	0.00930999	-0.984627	-0.547895	-2.31738	-0.790257
HL.SW.v1.0.G024477	AT2G22440	BEST Arabidopsis thaliana protein match is: Ribonuclease H-like superfamily protein (TAIR:AT4G29090.1); Has 208 Blast hits to 191 proteins in 10 species: Archae - 0; Bacteria - 0; Metazoa - 0; Fungi - 0; Plants - 208; Viruses - 0; Other Eukaryotes - 0 (source: NCBI BLink).	568864106	ribonuclease h protein at1g65750-like				1104	0.00930156	-5.95914	-1.47304	-6.77903	-3.70013
HL.SW.v1.0.G036851	AT1G41830	SKU5-similar 6	703117080	l-ascorbate oxidase homolog	L-ascorbate oxidase activity; copper ion binding; NA; L-ascorbic acid metabolic process	carbohydrate metabolic process; catalytic activity; binding; cellular process		1105	0.00929314	-1.63585	-1.31317	-8.57697	-0.32872
HL.SW.v1.0.G023267	AT1G61260	Protein of unknown function (DUF761)	590625034	cfe protein				1106	0.00928474	1.60495	2.50367	-7.21614	5.37075
HL.SW.v1.0.G035153	AT2G25760	Protein kinase family protein	703121770	casein kinase i-2-like protein	ATP binding; protein serine/threonine kinase activity; serine family amino acid metabolic process	nucleotide binding; cellular protein modification process; kinase activity		1107	0.00927635	-6.27643	-6.42398	-4.62317	0.033175
HL.SW.v1.0.G046697	AT1G08470	strictosidine synthase-like 3	720022562	adipocyte plasma membrane-associated protein	strictosidine synthase activity; terpenoid biosynthetic process; indole biosynthetic process	catalytic activity; lipid metabolic process; biosynthetic process; cellular process		1108	0.00926798	0.101127	-0.497365	-4.32335	-1.26386
HL.SW.v1.0.G006407	AT1G30600	Subtilase family protein	698540993	subtilase family protein	serine-type endopeptidase activity	protein metabolic process; hydrolase activity		1109	0.00925962	-0.533151	-1.20525	-8.5473	-2.31565
HL.SW.v1.0.G046330	AT1G52800	2-oxoglutarate (2OG) and Fe(II)-dependent oxygenase superfamily protein	657985649	probable inactive 2-oxoglutarate-dependent dioxygenase aop2				1110	0.00925128	5.07559	0.705456	8.36592	7.46473
HL.SW.v1.0.G031940	AT5G50080	ethylene response factor 110	755257697	integrase-type dna-binding superfamily	regulation of transcription, DNA-templated	biosynthetic process; nucleobase-containing compound metabolic process		1111	0.00924295	2.20254	2.01142	0.542749	1.57289
HL.SW.v1.0.G023230	AT2G37900	Major facilitator superfamily protein	657998448	protein nrt1 ptr family -like	transporter activity; membrane	membrane; transporter activity		1112	0.00923464	3.80448	2.45674	1.43272	1.76549
HL.SW.v1.0.G004159	ATMG00710	Polynucleotidyl transferase, ribonuclease H-like superfamily protein	147789988	gag-pol identical				1113	0.00922635	-0.43285	-0.707107	-9.06969	-0.750408
HL.SW.v1.0.G035950	AT5G13710	sterol methyltransferase 1	590724517	sterol methyltransferase 1	metabolic process	metabolic process	Steroid biosynthesis; Metabolic pathways; Biosynthesis of secondary metabolites	1114	0.00921806	-1.61052	-0.480242	-3.13984	-0.213415
HL.SW.v1.0.G014048	AT3G48980	Arabidopsis thaliana protein of unknown function (DUF821)	703065883	glycosyltransferase isoform 1	metabolic process	metabolic process		1115	0.0092098	2.34572	0.677232	1.60921	0.378893
HL.SW.v1.0.G014624	AT3G11930	Adenine nucleotide alpha hydrolases-like superfamily protein	703132229	universal stress protein a-like protein	response to stress	response to stress		1116	0.00920154	3.06529	1.94196	1.45144	-0.466112
HL.SW.v1.0.G006435	AT2G29960	cyclophilin 5	694386783	peptidyl-prolyl cis-trans isomerase cyp20-1-like isoform x1	endosome; protein folding; plasma membrane; trans-Golgi network; peptidyl-prolyl cis-trans isomerase activity	endosome; catalytic activity; cellular protein modification process; Golgi apparatus; plasma membrane		1117	0.00919331	1.29135	0.786265	1.56223	1.35884
HL.SW.v1.0.G006646	AT5G44560	SNF7 family protein	823243191	vacuolar protein sorting-associated protein 2 homolog 2	vacuolar transport; intracellular	transport; intracellular	Endocytosis	1118	0.00918508	-1.00881	-0.114887	-9.70168	1.70238
HL.SW.v1.0.G039077	AT1G30100	nine-cis-epoxycarotenoid dioxygenase 5	823249570	nine-cis-epoxycarotenoid dioxygenase 5	dioxygenase activity	catalytic activity	Carotenoid biosynthesis; Metabolic pathways; Biosynthesis of secondary metabolites	1119	0.00917687	-1.47202	-1.06531	-2.26246	-1.83165
HL.SW.v1.0.G034247	AT2G01630	O-Glycosyl hydrolases family 17 protein	590696709	glucan endo- -beta-glucosidase 3	glucan endo-1,3-beta-D-glucosidase activity; starch metabolic process; sucrose metabolic process	carbohydrate metabolic process; cellular process; hydrolase activity	Starch and sucrose metabolism	1120	0.00916868	-1.77128	-2.37149	-2.81209	-0.103282
HL.SW.v1.0.G009745	AT1G67950	RNA-binding (RRM/RBD/RNP motifs) family protein	703087563	protein vip1	nucleic acid binding; nucleotide binding	nucleic acid binding; nucleotide binding		1121	0.0091605	-1.08397	-0.682011	-2.15793	-1.11882
HL.SW.v1.0.G022876	AT1G51060	histone H2A 10	590607844	probable histone	nucleolus; nucleosome; cell proliferation; DNA binding; cell wall; protein heterodimerization activity	biological_process; DNA binding; protein binding; cell wall; nucleolus		1122	0.00915234	-2.31727	-0.376674	-2.17821	-0.291483
HL.SW.v1.0.G017712	AT1G59520	CW7	703151455	hypothetical protein L484_003753				1123	0.00914419	-0.937502	-2.25303	-3.73415	-7.10728
HL.SW.v1.0.G010029	AT5G64050	glutamate tRNA synthetase	703077937	glutamate--trna chloroplastic mitochondrial	glutamyl-tRNA aminoacylation; mitochondrion; plant ovule development; ATP binding; chloroplast stroma; tRNA binding; glutamate-tRNA ligase activity; glutamate-tRNA ligase complex; chlorophyll metabolic process	nucleotide binding; RNA binding; flower development; catalytic activity; mitochondrion; nucleobase-containing compound metabolic process; plastid; translation	Porphyrin and chlorophyll metabolism; Aminoacyl-tRNA biosynthesis; Metabolic pathways; Biosynthesis of secondary metabolites	1124	0.00913605	-1.78179	-1.28754	-1.0171	-1.31346
HL.SW.v1.0.G022296	AT4G15560	Deoxyxylulose-5-phosphate synthase	703124169	1-deoxy-d-xylulose-5-phosphate synthase	1-deoxy-D-xylulose-5-phosphate synthase activity; terpenoid biosynthetic process; steroid biosynthetic process	lipid metabolic process; biosynthetic process; transferase activity; cellular process	Thiamine metabolism; Terpenoid backbone biosynthesis; Metabolic pathways; Biosynthesis of secondary metabolites	1125	0.00912793	-0.704629	-0.799698	-4.43614	-0.10362
HL.SW.v1.0.G010056	AT5G42180	Peroxidase superfamily protein	703112511	peroxidase 64	heme binding; extracellular region; metal ion binding; hydrogen peroxide catabolic process; peroxidase activity; response to oxidative stress; NA	catabolic process; catalytic activity; binding; extracellular region; cellular process; response to stress	Phenylpropanoid biosynthesis; Metabolic pathways; Biosynthesis of secondary metabolites	1126	0.00911982	-1.12674	-5.37195	-8.64858	-3.38406
HL.SW.v1.0.G024582	AT1G48480	receptor-like kinase 1	703063703	probable inactive receptor kinase at1g48480	protein kinase activity; ATP binding; integral component of membrane	nucleotide binding; membrane; cellular protein modification process; kinase activity		1127	0.00911173	-0.821964	-2.60509	-3.18179	-6.77559
HL.SW.v1.0.G002415	AT4G28100	unknown protein; FUNCTIONS IN: molecular_function unknown; INVOLVED IN: biological_process unknown; LOCATED IN: anchored to plasma membrane, anchored to membrane; EXPRESSED IN: 23 plant structures; EXPRESSED DURING: 14 growth stages; BEST Arabidopsis thaliana protein match is: unknown protein (TAIR:AT3G18050.1); Has 30201 Blast hits to 17322 proteins in 780 species: Archae - 12; Bacteria - 1396; …	703096477	uncharacterized gpi-anchored protein at4g28100-like	anchored component of plasma membrane	plasma membrane		1128	0.00910365	-0.73157	-0.215106	-4.56519	-1.7138
HL.SW.v1.0.G017168	AT3G63390	unknown protein; Has 30201 Blast hits to 17322 proteins in 780 species: Archae - 12; Bacteria - 1396; Metazoa - 17338; Fungi - 3422; Plants - 5037; Viruses - 0; Other Eukaryotes - 2996 (source: NCBI BLink).	595791035	hypothetical protein PRUPE_ppa022690mg, partial				1129	0.00909559	-1.61674	-0.128744	-4.89155	-1.327
HL.SW.v1.0.G015380	AT1G79900	Mitochondrial substrate carrier family protein	703104636	mitochondrial substrate carrier family protein	integral component of membrane; L-histidine transmembrane transporter activity; mitochondrion; L-ornithine transmembrane transporter activity; L-lysine transmembrane transporter activity; L-arginine import; proline biosynthetic process; arginine transmembrane transporter activity	membrane; mitochondrion; biosynthetic process; cellular process; transporter activity		1130	0.00908754	1.71952	1.69182	0.889329	1.19643
HL.SW.v1.0.G022570	AT3G26590	MATE efflux family protein	629122179	protein transparent testa 12-like	integral component of membrane; antiporter activity; drug transmembrane transporter activity	membrane; transporter activity; cellular process		1131	0.00907951	0.388691	-1.46475	-3.98151	-1.66928
HL.SW.v1.0.G041311	AT5G62960	unknown protein; BEST Arabidopsis thaliana protein match is: unknown protein (TAIR:AT1G10660.1); Has 35333 Blast hits to 34131 proteins in 2444 species: Archae - 798; Bacteria - 22429; Metazoa - 974; Fungi - 991; Plants - 531; Viruses - 0; Other Eukaryotes - 9610 (source: NCBI BLink).	703066297	hypothetical protein L484_003463				1132	0.00907149	-0.136133	-1.44168	-3.85037	-0.723686
HL.SW.v1.0.G019262	AT2G19130	S-locus lectin protein kinase family protein	694427677	g-type lectin s-receptor-like serine threonine-protein kinase at2g19130	protein kinase activity; nucleotide binding	nucleotide binding; cellular protein modification process; kinase activity		1133	0.00906348	1.43434	0.494802	8.86421	1.95937
HL.SW.v1.0.G025846	AT2G26180	IQ-domain 6	703100911	protein iq-domain 1				1134	0.00905549	-2.06683	-1.83485	-3.52316	2.14103
HL.SW.v1.0.G024277	AT5G39220	alpha/beta-Hydrolases superfamily protein	703073753	alpha beta-hydrolases superfamily protein isoform 1	hydrolase activity	hydrolase activity		1135	0.00904751	-1.7393	-7.72205	-8.35521	2.10496
HL.SW.v1.0.G010936	AT1G09575	Protein of unknown function (DUF607)	590591810	coiled-coil domain-containing protein 109a isoform 1				1136	0.00903954	-1.39432	-0.520752	-2.51839	-0.469049
HL.SW.v1.0.G011637	AT5G56360	calmodulin-binding protein	703124578	glucosidase 2 subunit beta-like isoform x2			Protein processing in endoplasmic reticulum	1137	0.00903159	0.548794	0.833911	-8.66249	-2.46488
HL.SW.v1.0.G046222	AT4G29990	Leucine-rich repeat transmembrane protein kinase protein	641834744	brassinosteroid insensitive 1-associated receptor kinase 1	kinase activity; protein phosphorylation	cellular protein modification process; kinase activity		1138	0.00902366	1.54703	1.34306	1.88434	1.47798
HL.SW.v1.0.G005965	AT3G63520	carotenoid cleavage dioxygenase 1	694377554	carotenoid (9 )-cleavage dioxygenase 1-like				1139	0.00901574	-1.39092	-0.754073	-3.65476	-0.809702
HL.SW.v1.0.G021196	AT5G64940	ABC2 homolog 13	703111595	uncharacterized aarf domain-containing protein kinase chloroplastic	chloroplast envelope	plastid		1140	0.00900783	-0.46785	-1.79342	-0.703936	-2.24794
HL.SW.v1.0.G005476	AT1G54500	Rubredoxin-like superfamily protein	703076177	rubredoxin family protein	chloroplast thylakoid membrane; iron ion binding	membrane; binding; plastid; thylakoid		1141	0.00899993	2.05605	2.07901	2.31582	3.16442
HL.SW.v1.0.G005208	AT3G01550	phosphoenolpyruvate (pep)/phosphate translocator 2	703146424	phosphoenolpyruvate phosphate translocator chloroplastic-like	integral component of membrane; transporter activity	membrane; transporter activity		1142	0.00899205	-1.08162	-1.535	-1.54629	-2.30661
HL.SW.v1.0.G009997	AT3G22600	Bifunctional inhibitor/lipid-transfer protein/seed storage 2S albumin superfamily protein	470108634	non-specific lipid-transfer protein at2g13820 isoform x2				1143	0.00898418	3.6359	3.67939	-6.14888	1.91772
HL.SW.v1.0.G039062	AT5G19530	S-adenosyl-L-methionine-dependent methyltransferases superfamily protein	703105861	thermospermine synthase acaulis5	response to light stimulus; transferase activity, transferring alkyl or aryl (other than methyl) groups; xylem development; regulation of hormone levels; root hair cell differentiation; unidimensional cell growth	response to abiotic stimulus; multicellular organism development; cell differentiation; cellular component organization; anatomical structure morphogenesis; transferase activity; cell growth		1144	0.00897633	-1.64121	-1.72292	-1.925	-0.746026
HL.SW.v1.0.G013193	AT1G65470	chromatin assembly factor-1 (FASCIATA1) (FAS1)	703150757	chromatin assembly factor 1 subunit fas1	anatomical structure development; single-organism developmental process; chromatin organization	cellular component organization		1145	0.00896849	-2.58557	-1.89272	-1.88991	-0.365998
HL.SW.v1.0.G032311	AT2G42990	GDSL-like Lipase/Acylhydrolase superfamily protein	645246899	gdsl esterase lipase at2g42990	hydrolase activity, acting on ester bonds	hydrolase activity		1146	0.00896067	-4.03255	-7.11268	-3.51322	2.67918
HL.SW.v1.0.G015714	AT2G28880	para-aminobenzoate (PABA) synthase family protein	703110557	para-aminobenzoate synthase	biosynthetic process; carboxylic acid metabolic process; catalytic activity	catalytic activity; biosynthetic process; cellular process	Folate biosynthesis	1147	0.00895285	-6.20341	-1.06794	-8.47035	-1.00101
HL.SW.v1.0.G020975	AT5G44100	casein kinase I-like 7	702442245	casein kinase i-like	ATP binding; protein serine/threonine kinase activity; serine family amino acid metabolic process	nucleotide binding; cellular protein modification process; kinase activity		1148	0.00894505	1.36124	2.05623	1.28916	1.7219
HL.SW.v1.0.G001719	AT4G23430	NAD(P)-binding Rossmann-fold superfamily protein	703122820	short-chain dehydrogenase tic 32	oxidoreductase activity	catalytic activity		1149	0.00893727	0.245476	-0.491584	-9.16068	-1.25487
HL.SW.v1.0.G036805	AT1G41830	SKU5-similar 6	694316538	l-ascorbate oxidase homolog	L-ascorbate oxidase activity; copper ion binding; NA; L-ascorbic acid metabolic process	carbohydrate metabolic process; catalytic activity; binding; cellular process		1150	0.0089295	-1.49717	-0.793214	-1.86992	-1.26386
HL.SW.v1.0.G009027	AT3G16520	UDP-glucosyl transferase 88A1	703096644	anthocyanidin -o-glucosyltransferase	transferase activity, transferring hexosyl groups	transferase activity		1151	0.00892174	1.73545	0.833403	2.71532	1.93601
HL.SW.v1.0.G007433	AT5G55630	Outward rectifying potassium channel protein	703069277	calcium-activated outward-rectifying potassium channel 1	voltage-gated potassium channel activity; vacuolar membrane; cellular potassium ion homeostasis; voltage-gated potassium channel complex	cellular homeostasis; vacuole; transporter activity; plasma membrane		1152	0.00891399	-0.863882	-0.710148	-4.34987	-0.932941
HL.SW.v1.0.G045199	AT3G26740	CCR-like	593797178	light-regulated protein				1153	0.00890626	2.44978	-0.0279856	1.84837	1.01259
HL.SW.v1.0.G004276	AT4G21600	endonuclease 5	674235977	endonuclease 5	endonuclease activity; DNA catabolic process; nucleic acid binding	nucleic acid binding; catabolic process; nuclease activity; DNA metabolic process		1154	0.00889855	-3.79902	-0.552358	-1.56925	-5.08917
HL.SW.v1.0.G004784	AT4G16444	FUNCTIONS IN: molecular_function unknown; INVOLVED IN: biological_process unknown; LOCATED IN: endomembrane system; EXPRESSED IN: 24 plant structures; EXPRESSED DURING: 15 growth stages; CONTAINS InterPro DOMAIN/s: CHD5-like protein (InterPro:IPR007514); Has 30201 Blast hits to 17322 proteins in 780 species: Archae - 12; Bacteria - 1396; Metazoa - 17338; Fungi - 3422; Plants - 5037; Viruses - 0; …	645273574	tail-anchored protein insertion receptor wrb-like	tail-anchored membrane protein insertion into ER membrane	cellular component organization		1155	0.00889084	-0.264069	1.40996	6.5754	0.14595
HL.SW.v1.0.G006005	AT3G44990	xyloglucan endo-transglycosylase-related 8	694332600	probable xyloglucan endotransglucosylase hydrolase protein 31	xyloglucan:xyloglucosyl transferase activity; cell wall organization; xyloglucan metabolic process; cell wall; cell wall biogenesis; xyloglucan-specific endo-beta-1,4-glucanase activity; apoplast; cell wall macromolecule catabolic process	carbohydrate metabolic process; catabolic process; cell wall; cellular component organization; transferase activity; extracellular region; hydrolase activity		1156	0.00888315	1.09855	1.05077	1.16462	1.96438
HL.SW.v1.0.G031158	AT5G07220	BCL-2-associated athanogene 3	225443974	bag family molecular chaperone regulator 3	chaperone binding	protein binding		1157	0.00887547	-0.434162	-1.06421	-2.09105	-2.07629
HL.SW.v1.0.G021074	AT4G23690	Disease resistance-responsive (dirigent-like protein) family protein	703137838	disease resistance response protein 206-like				1158	0.00886781	-1.16849	-2.78019	-8.26695	-3.38406
HL.SW.v1.0.G008169	AT3G60820	N-terminal nucleophile aminohydrolases (Ntn hydrolases) superfamily protein	703085793	proteasome subunit beta type-1	cytoplasm; proteasome core complex; nucleus; threonine-type endopeptidase activity; proteolysis involved in cellular protein catabolic process	nucleus; protein metabolic process; cytoplasm; catabolic process; cellular process; hydrolase activity	Proteasome	1159	0.00886016	-1.17717	-2.17068	-4.14699	-2.31565
HL.SW.v1.0.G041156	AT4G22680	myb domain protein 85	703116286	protein odorant1-like				1160	0.00885252	-0.748038	-0.34327	-8.62036	-7.10728
HL.SW.v1.0.G041748	AT2G31090	unknown protein; FUNCTIONS IN: molecular_function unknown; INVOLVED IN: biological_process unknown; LOCATED IN: endomembrane system; EXPRESSED IN: 24 plant structures; EXPRESSED DURING: 13 growth stages; BEST Arabidopsis thaliana protein match is: unknown protein (TAIR:AT2G20562.1); Has 70 Blast hits to 70 proteins in 13 species: Archae - 0; Bacteria - 0; Metazoa - 0; Fungi - 0; Plants - 70; Viru…	595881612	hypothetical protein PRUPE_ppa017278mg				1161	0.00884489	3.78783	1.29962	-0.719641	4.07679
HL.SW.v1.0.G041439	AT2G26560	phospholipase A 2A	729371819	patatin-like protein 1	lipid catabolic process; hydrolase activity	catabolic process; lipid metabolic process; hydrolase activity		1162	0.00883728	-0.115429	-0.353356	-1.97786	-2.77099
HL.SW.v1.0.G022123	AT5G16250	unknown protein; BEST Arabidopsis thaliana protein match is: unknown protein (TAIR:AT3G02640.1); Has 1807 Blast hits to 1807 proteins in 277 species: Archae - 0; Bacteria - 0; Metazoa - 736; Fungi - 347; Plants - 385; Viruses - 0; Other Eukaryotes - 339 (source: NCBI BLink).	225467749	PREDICTED: uncharacterized protein LOC100267455				1163	0.00882968	-1.04235	-0.41923	-3.8735	0.510311
HL.SW.v1.0.G003403	AT3G10080	RmlC-like cupins superfamily protein	703070468	germin-like protein subfamily 3 member 2	extracellular region; manganese ion binding; nutrient reservoir activity	extracellular region; binding		1164	0.0088221	0.907318	0.0740339	-4.74677	-2.24841
HL.SW.v1.0.G011631	AT3G20260	Protein of unknown function (DUF1666)	703087419	gb: isoform 1	ribosome; structural constituent of ribosome; translation; ribosome biogenesis	structural molecule activity; ribosome; translation		1165	0.00881453	-1.30664	-2.24589	-2.02959	-1.22303
HL.SW.v1.0.G010847	AT5G07360	Amidase family protein	470147847	glutamyl-trna amidotransferase subunit a isoform 1	carbon-nitrogen ligase activity, with glutamine as amido-N-donor; transferase activity	transferase activity		1166	0.00880697	0.19508	1.04949	4.08379	0.859453
HL.SW.v1.0.G001286	AT3G62940	Cysteine proteinases superfamily protein	595793357	otu domain-containing protein 6b				1167	0.00879942	0.502827	0.201641	-4.80829	-0.39732
HL.SW.v1.0.G008136	AT3G61490	Pectin lyase-like superfamily protein	703071546	probable polygalacturonase-like	extracellular region; polygalacturonase activity; cell wall organization; cell wall; starch metabolic process; sucrose metabolic process	carbohydrate metabolic process; cell wall; cellular component organization; extracellular region; hydrolase activity		1168	0.00879189	-0.461667	0.108393	-9.30948	-1.03857
HL.SW.v1.0.G043518	AT2G45660	AGAMOUS-like 20	731426850	truncated transcription factor cauliflower a-like isoform x1	transcription factor activity, sequence-specific DNA binding; DNA binding; protein dimerization activity; nucleus; transcription factor complex; NA	DNA binding; nucleus; transcription factor activity, sequence-specific DNA binding; protein binding; biosynthetic process; nucleobase-containing compound metabolic process		1169	0.00878436	2.06677	0.145354	1.95403	0.922252
HL.SW.v1.0.G019404	AT5G10550	global transcription factor group E2	703159503	transcription factor gte7-like				1170	0.00877686	-2.59481	-0.613975	-2.02325	-0.676908
HL.SW.v1.0.G024542	AT5G60210	ROP interactive partner 5	703128614	rop interactive partner 5 isoform 2	plasma membrane	plasma membrane		1171	0.00876936	-1.14364	-0.660952	-2.20428	-0.696097
HL.SW.v1.0.G000285	AT1G43245	SET domain-containing protein	645264795	protein set domain group 41				1172	0.00876188	-2.87379	-1.76387	-6.82921	-2.48345
HL.SW.v1.0.G026732	AT2G34930	disease resistance family protein / LRR family protein	703075218	lrr receptor-like serine threonine-protein kinase gso1				1173	0.00875441	-0.0954433	-1.62171	-8.28504	-7.29243
HL.SW.v1.0.G017776	AT2G33310	auxin-induced protein 13	596186882	auxin-responsive protein iaa13	intracellular organelle; primary metabolic process; cellular macromolecule biosynthetic process; cellular nitrogen compound biosynthetic process; regulation of cellular process; gene expression	biosynthetic process; intracellular; cellular process	Plant hormone signal transduction	1174	0.00874695	-1.57371	-1.36625	-3.85339	-0.0250426
HL.SW.v1.0.G014567	AT3G04720	pathogenesis-related 4	697121651	pathogenesis-related protein p2	defense response to fungus; extracellular region; defense response to bacterium; cell wall	response to biotic stimulus; response to external stimulus; cell wall; extracellular region; response to stress		1175	0.00873951	2.88064	2.45813	2.27699	4.04513
HL.SW.v1.0.G036325	AT4G00820	IQ-domain 17	645254476	protein iq-domain 14				1176	0.00873208	-3.2184	-2.90526	-0.26204	-1.0575
HL.SW.v1.0.G045103	AT5G52910	timeless family protein	694400984	protein timeless homolog				1177	0.00872466	-1.25477	-1.58915	-8.5473	-1.0137
HL.SW.v1.0.G044666	AT4G31010	RNA-binding CRS1 / YhbY (CRM) domain-containing protein	590722714	crs2-associated factor mitochondrial	vernalization response; RNA binding; mitochondrion; Group II intron splicing; photoperiodism, flowering; nuclear-transcribed mRNA catabolic process; mitochondrial respiratory chain complex IV biogenesis; mitochondrial respiratory chain complex I biogenesis; embryo development ending in seed dormancy	embryo development; response to abiotic stimulus; RNA binding; catabolic process; mitochondrion; post-embryonic development; nucleobase-containing compound metabolic process; response to stress		1178	0.00871725	-1.80006	-0.222413	-4.71253	-1.02463
HL.SW.v1.0.G009546	AT4G24660	homeobox protein 22	449451399	zinc-finger homeodomain protein 1-like				1179	0.00870986	-2.97196	-2.28701	-7.74657	0.405049
HL.SW.v1.0.G004394	AT5G62850	Nodulin MtN3 family protein	694399978	bidirectional sugar transporter sweet6b	pollen wall assembly; plasma membrane; carbohydrate transport	multicellular organism development; cellular component organization; anatomical structure morphogenesis; transport; plasma membrane		1180	0.00870248	1.71543	0.204741	1.48442	2.32944
HL.SW.v1.0.G009784	AT1G61110	NAC domain containing protein 25	470114739	nac transcription factor 25				1181	0.00869511	1.80909	0.548378	1.61979	2.31193
HL.SW.v1.0.G007122	AT4G07960	Cellulose-synthase-like C12	703148732	probable xyloglucan glycosyltransferase 12	transferase activity; plasmodesma	transferase activity; cellular_component		1182	0.00868775	-0.540895	-1.29788	-1.28179	-1.7379
HL.SW.v1.0.G014802	AT5G12840	nuclear factor Y, subunit A1	703121538	nuclear transcription factor y subunit a-1	regulation of timing of transition from vegetative to reproductive phase; somatic embryogenesis; DNA binding; CCAAT-binding factor complex; microgametogenesis; transcription factor activity, sequence-specific DNA binding; NA	embryo development; DNA binding; nucleus; transcription factor activity, sequence-specific DNA binding; post-embryonic development; biosynthetic process; nucleobase-containing compound metabolic process		1183	0.00868041	0.356679	-1.58436	-4.01271	-3.00172
HL.SW.v1.0.G040485	AT1G62660	Glycosyl hydrolases family 32 protein	703136678	beta- soluble isoenzyme i-like	sucrose alpha-glucosidase activity; starch metabolic process; sucrose metabolic process; glucosidase II complex	carbohydrate metabolic process; endoplasmic reticulum; cellular process; hydrolase activity	Galactose metabolism; Starch and sucrose metabolism; Metabolic pathways	1184	0.00867308	0.159201	-0.648614	-1.75134	-3.11287
HL.SW.v1.0.G010282	AT5G13080	WRKY DNA-binding protein 75	355320024	probable wrky transcription factor 75	sequence-specific DNA binding; transcription factor activity, sequence-specific DNA binding; transcription factor complex; NA	DNA binding; transcription factor activity, sequence-specific DNA binding; biosynthetic process; nucleobase-containing compound metabolic process; intracellular		1185	0.00866576	1.83376	0.471147	2.11371	2.2111
HL.SW.v1.0.G037641	AT5G23670	long chain base2	567909301	long chain base biosynthesis protein 2a	pyridoxal phosphate binding; serine C-palmitoyltransferase activity; glycosphingolipid metabolic process; serine C-palmitoyltransferase complex; acyl-carrier-protein biosynthetic process	protein metabolic process; lipid metabolic process; membrane; endoplasmic reticulum; biosynthetic process; binding; transferase activity; cellular process	Sphingolipid metabolism; Metabolic pathways	1186	0.00865845	-0.871907	-2.25132	-4.47225	0.278556
HL.SW.v1.0.G017976				---NA---				1187	0.00865116	-0.666197	-2.20991	-1.62739	-0.589092
HL.SW.v1.0.G028803	AT5G48850	Tetratricopeptide repeat (TPR)-like superfamily protein	657961729	protein sulfur deficiency-induced 1	regulation of sulfur utilization	biological_process		1188	0.00864387	-6.55022	-0.131587	-0.191015	-2.01787
HL.SW.v1.0.G032003	AT1G68890	magnesium ion binding;thiamin pyrophosphate binding;hydro-lyases;catalytics;2-succinyl-5-enolpyruvyl-6-hydroxy-3-cyclohexene-1-carboxylic-acid synthases	703081360	protein phyllo	2-succinyl-6-hydroxy-2,4-cyclohexadiene-1-carboxylate synthase activity; menaquinone biosynthetic process; 2-succinyl-5-enolpyruvyl-6-hydroxy-3-cyclohexene-1-carboxylic-acid synthase activity; thiamine pyrophosphate binding; photosystem I stabilization; phylloquinone biosynthetic process; cellular amino acid catabolic process	generation of precursor metabolites and energy; catabolic process; photosynthesis; biosynthetic process; transferase activity; binding	Ubiquinone and other terpenoid-quinone biosynthesis; Metabolic pathways; Biosynthesis of secondary metabolites	1189	0.0086366	-3.34014	-0.225939	-2.51736	-1.26629
HL.SW.v1.0.G012789	AT1G67590	Remorin family protein	596177415	remorin family protein	nucleus	nucleus		1190	0.00862935	-8.00747	-1.85941	-1.92175	-5.84901
HL.SW.v1.0.G031676	AT3G28740	Cytochrome P450 superfamily protein	703094692	isoflavone 2 -hydroxylase	monooxygenase activity; iron ion binding; protein kinase activity; heme binding; ATP binding; oxidoreductase activity, acting on paired donors, with incorporation or reduction of molecular oxygen	nucleotide binding; cellular protein modification process; kinase activity		1191	0.0086221	1.48721	0.129903	2.81435	1.14655
HL.SW.v1.0.G004031	AT3G25900	Homocysteine S-methyltransferase family protein	470126198	homocysteine s-methyltransferase 1	methionine biosynthetic process; S-adenosylmethionine-homocysteine S-methyltransferase activity	biosynthetic process; transferase activity; cellular process	Cysteine and methionine metabolism; Metabolic pathways; Biosynthesis of secondary metabolites	1192	0.00861487	-3.39159	-0.284965	-7.66604	-1.34742
HL.SW.v1.0.G027440	AT3G12500	basic chitinase	16903133	hevein-like protein	chitinase activity; chitin catabolic process; defense response to insect; extracellular region; cell wall macromolecule catabolic process	response to biotic stimulus; response to external stimulus; catabolic process; extracellular region; response to stress; cellular process; hydrolase activity	Amino sugar and nucleotide sugar metabolism; Metabolic pathways	1193	0.00860765	-1.74216	-0.482533	-1.29688	-1.35656
HL.SW.v1.0.G027494	AT5G66400	Dehydrin family protein	729381689	dehydrin rab18	response to water deprivation; GTP binding; response to 1-aminocyclopropane-1-carboxylic acid; plasma membrane; cold acclimation; cytosol; response to abscisic acid	nucleotide binding; response to abiotic stimulus; response to endogenous stimulus; cytosol; response to stress; plasma membrane		1194	0.00860044	3.9832	5.09542	-3.13308	-1.32822
HL.SW.v1.0.G031163	AT5G05600	2-oxoglutarate (2OG) and Fe(II)-dependent oxygenase superfamily protein	703129031	protein srg1-like	leucocyanidin oxygenase activity; iron ion binding; flavonoid biosynthetic process	catalytic activity; biosynthetic process; binding		1195	0.00943006	2.60847	1.81753	1.30315	-0.0320046
HL.SW.v1.0.G032216	AT4G18010	myo-inositol polyphosphate 5-phosphatase 2	703129471	type i inositol polyphosphate 5- isoform 1	inositol phosphate dephosphorylation; protein dephosphorylation; seed germination; oxidoreductase activity; phosphatidylinositol dephosphorylation; inositol-polyphosphate 5-phosphatase activity; response to abscisic acid; inositol trisphosphate metabolic process	carbohydrate metabolic process; catabolic process; post-embryonic development; lipid metabolic process; response to endogenous stimulus; cellular protein modification process; hydrolase activity		1196	0.00981263	-0.704629	-0.466602	-3.04443	-1.05338
HL.SW.v1.0.G013507	AT5G07310	Integrase-type DNA-binding superfamily protein	703134279	ethylene-responsive transcription factor	regulation of transcription, DNA-templated	biosynthetic process; nucleobase-containing compound metabolic process		1197	0.00980444	2.06486	2.46644	3.54847	0.974067
HL.SW.v1.0.G001577	AT2G41380	S-adenosyl-L-methionine-dependent methyltransferases superfamily protein	297739908	embryo-abundant family protein	methyltransferase activity	transferase activity		1198	0.00979625	1.31095	0.30837	2.2393	0.595737
HL.SW.v1.0.G044369	AT4G27740	Yippee family putative zinc-binding protein	703147965	protein yippee-like at4g27740				1199	0.00978808	0.368595	1.29962	2.01338	2.54097
HL.SW.v1.0.G001285	AT3G15550	unknown protein; Has 25732 Blast hits to 16979 proteins in 961 species: Archae - 144; Bacteria - 1801; Metazoa - 12681; Fungi - 1868; Plants - 912; Viruses - 94; Other Eukaryotes - 8232 (source: NCBI BLink).	595963493	fch and double sh3 domains 1				1200	0.00977993	-2.06744	-2.25161	-2.70075	2.17095
HL.SW.v1.0.G036882	AT5G60490	FASCICLIN-like arabinogalactan-protein 12	703116898	hypothetical protein L484_000577				1201	0.00977178	-7.72397	-4.10136	-8.33799	0
HL.SW.v1.0.G014010	AT2G03350	Protein of unknown function, DUF538	703137989	hypothetical protein L484_015230				1202	0.00976365	-1.23679	0.586394	-3.59017	-1.15956
HL.SW.v1.0.G020663	AT2G39210	Major facilitator superfamily protein	703126210	transporter mch1	transmembrane transport; integral component of membrane	membrane; transport; cellular process		1203	0.00975554	1.22214	0.729262	1.11358	2.21642
HL.SW.v1.0.G034373	AT4G23885	unknown protein; BEST Arabidopsis thaliana protein match is: unknown protein (TAIR:AT5G24165.1); Has 30201 Blast hits to 17322 proteins in 780 species: Archae - 12; Bacteria - 1396; Metazoa - 17338; Fungi - 3422; Plants - 5037; Viruses - 0; Other Eukaryotes - 2996 (source: NCBI BLink).	703088070	hypothetical protein L484_001386				1204	0.00974743	0.457362	0.419561	-3.90646	-0.222712
HL.SW.v1.0.G020617	AT4G03510	RING membrane-anchor 1	703144099	e3 ubiquitin-protein ligase rma1h1-like	zinc ion binding; ligase activity	catalytic activity; binding	Protein processing in endoplasmic reticulum	1205	0.00973935	0.944284	1.09391	2.70538	0.470677
HL.SW.v1.0.G033636	AT1G24130	Transducin/WD40 repeat-like superfamily protein	359473323	wd repeat-containing protein	metabolic process	metabolic process		1206	0.00973127	1.84016	1.13436	2.46203	-0.0301628
HL.SW.v1.0.G011644	AT1G76990	ACT domain repeat 3	694385116	act domain repeat 3 isoform 1	metabolic process; amino acid binding	metabolic process; binding		1207	0.00972321	-2.34085	-1.05816	-0.890488	-1.44325
HL.SW.v1.0.G006097	AT2G29170	NAD(P)-binding Rossmann-fold superfamily protein	593421688	tropinone reductase 1-like isoform x2	oxidoreductase activity	catalytic activity		1208	0.00971516	0.362412	-0.426311	-4.43614	-0.814799
HL.SW.v1.0.G006550	AT4G15910	drought-induced 21	470121611	late embryogenesis abundant protein lea5				1209	0.00970712	1.02841	0.416075	1.61513	1.71286
HL.SW.v1.0.G000036	AT5G42800	dihydroflavonol 4-reductase	122891675	dihydroflavonol 4-reductase	coenzyme binding; catalytic activity	catalytic activity; binding	Flavonoid biosynthesis; Metabolic pathways; Biosynthesis of secondary metabolites	1210	0.0096991	2.49476	-0.412427	3.1818	-0.241131
HL.SW.v1.0.G015935	AT1G25240	ENTH/VHS/GAT family protein	703134025	clathrin assembly protein at1g25240	phospholipid binding	lipid binding		1211	0.00969109	0.741935	0.423816	2.44191	1.26744
HL.SW.v1.0.G012332	AT5G46330	Leucine-rich receptor-like protein kinase family protein	703102941	lrr receptor-like serine threonine-protein kinase fls2	integral component of membrane; defense response to bacterium; regulation of anion channel activity; ATP binding; defense response by callose deposition in cell wall; motile cilium; 2-alkenal reductase [NAD(P)] activity; receptor-mediated endocytosis; transmembrane receptor protein serine/threonine kinase activity; detection of bacterium; serine family amino acid metabolic process	cellular protein modification process; receptor activity; signal transducer activity; response to stress; transporter activity; nucleotide binding; response to biotic stimulus; cell; response to external stimulus; membrane; cellular component organization; kinase activity	Plant-pathogen interaction	1212	0.00968309	-2.56122	0.251163	-7.87154	-2.44631
HL.SW.v1.0.G036639	AT3G13510	Protein of Unknown Function (DUF239)	703160965	hypothetical protein L484_019122				1213	0.00967511	-0.482885	-0.995132	-1.32788	-2.08564
HL.SW.v1.0.G033771	AT3G09730	unknown protein; FUNCTIONS IN: molecular_function unknown; INVOLVED IN: biological_process unknown; EXPRESSED IN: 18 plant structures; EXPRESSED DURING: 9 growth stages.	703141725	protein polar localization during asymmetric division and redistribution				1214	0.00966714	-0.340238	-0.848968	-9.14095	-0.625642
HL.SW.v1.0.G034932	AT3G57520	seed imbibition 2	118485856	probable galactinol--sucrose galactosyltransferase 1	galactinol-raffinose galactosyltransferase activity; galactose metabolic process	carbohydrate metabolic process; transferase activity	Galactose metabolism	1215	0.00965919	-1.79489	1.24095	-4.3459	-5.08917
HL.SW.v1.0.G045947	AT1G60670	Protein of unknown function (DUF3755)	703159631	hypothetical protein L484_014981				1216	0.00965124	-0.209281	-1.43365	-2.27053	-0.731767
HL.SW.v1.0.G035320	AT1G03220	Eukaryotic aspartyl protease family protein	291002744	basic 7s globulin-like	aspartic-type endopeptidase activity	protein metabolic process; hydrolase activity		1217	0.00964331	1.38171	1.81916	-2.3613	4.38899
HL.SW.v1.0.G025863	AT2G40540	potassium transporter 2	596046168	potassium transporter 2-like isoform x2	methionine biosynthetic process; integral component of membrane; regulation of meristem growth; potassium ion transmembrane transporter activity; RNA splicing, via endonucleolytic cleavage and ligation; plasma membrane	multicellular organism development; biosynthetic process; nucleobase-containing compound metabolic process; growth; transporter activity; plasma membrane		1218	0.0096354	-1.36342	-0.379493	-1.30306	-1.93922
HL.SW.v1.0.G043523	AT5G59810	Subtilase family protein	703084062	subtilisin-like protease	peptidase activity	protein metabolic process; hydrolase activity		1219	0.00962749	1.39151	-0.289993	-1.64539	-3.5952
HL.SW.v1.0.G025285			703147892	hypothetical protein L484_002129				1220	0.0096196	1.21222	-7.30928	-2.71009	-2.07357
HL.SW.v1.0.G025631	AT1G26840	origin recognition complex protein 6	645229803	origin recognition complex subunit 6	DNA replication; DNA binding; nuclear origin of replication recognition complex	DNA binding; nucleus; biosynthetic process; DNA metabolic process		1221	0.00961172	-2.00808	-0.985132	-8.86846	1.13673
HL.SW.v1.0.G026473	AT5G19120	Eukaryotic aspartyl protease family protein	703157234	basic 7s globulin	proteolysis	protein metabolic process		1222	0.00960386	-1.04207	-1.134	-2.07013	-0.173706
HL.SW.v1.0.G016172	AT1G31150	Domain of unknown function (DUF1985)	548830303	hypothetical protein AMTR_s05614p00001110, partial				1223	0.009596	-0.637946	-0.761315	-3.40369	-2.44631
HL.SW.v1.0.G029144	AT1G24380	unknown protein; BEST Arabidopsis thaliana protein match is: unknown protein (TAIR:AT4G10230.1); Has 252 Blast hits to 250 proteins in 33 species: Archae - 0; Bacteria - 4; Metazoa - 16; Fungi - 6; Plants - 180; Viruses - 2; Other Eukaryotes - 44 (source: NCBI BLink).	727415765	gene product	nucleus	nucleus		1224	0.00958816	-2.63877	-0.112776	-8.62036	-4.31326
HL.SW.v1.0.G040328	AT2G29420	glutathione S-transferase tau 7	255583536	probable glutathione s-transferase	lactoylglutathione lyase activity; transferase activity; carbohydrate metabolic process; pyruvate metabolic process	carbohydrate metabolic process; transferase activity; cellular process	Glutathione metabolism	1225	0.00958034	1.01085	0.863157	2.29833	0.423572
HL.SW.v1.0.G026581	AT4G36670	Major facilitator superfamily protein	703094478	probable polyol transporter 6	integral component of membrane; substrate-specific transmembrane transporter activity	membrane; transporter activity; cellular process		1226	0.00957252	1.78937	1.31909	5.61311	2.15961
HL.SW.v1.0.G013194	AT4G35100	plasma membrane intrinsic protein 3	729468976	probable aquaporin pip2-8	response to abscisic acid; integral component of membrane; transporter activity	response to endogenous stimulus; membrane; transporter activity		1227	0.00956472	-1.04314	-1.06176	-2.45017	-0.265435
HL.SW.v1.0.G039650	AT3G04240	Tetratricopeptide repeat (TPR)-like superfamily protein	590656056	probable udp-n-acetylglucosamine--peptide n-acetylglucosaminyltransferase sec isoform x2			Other types of O-glycan biosynthesis; Insulin resistance	1228	0.00955693	-1.02914	-0.206525	-2.99228	-1.7507
HL.SW.v1.0.G032540	AT2G39210	Major facilitator superfamily protein	703126210	transporter mch1	integral component of membrane; plasmodesma; transmembrane transport	membrane; transport; cellular process		1229	0.00954915	0.748289	0.213844	2.38217	1.26917
HL.SW.v1.0.G008712	AT4G25810	xyloglucan endotransglycosylase 6	703124299	xyloglucan endotransglucosylase hydrolase protein 23	xyloglucan:xyloglucosyl transferase activity; hydrolase activity, hydrolyzing O-glycosyl compounds; cell wall organization; xyloglucan metabolic process; cell wall; cell wall biogenesis; apoplast	carbohydrate metabolic process; cell wall; cellular component organization; transferase activity; extracellular region; hydrolase activity		1230	0.00954139	-0.942387	-0.999014	-1.4165	-1.37733
HL.SW.v1.0.G035103	AT3G51780	BCL-2-associated athanogene 4	359478764	bag family molecular chaperone regulator 4-like	chaperone binding	protein binding		1231	0.00953364	-0.722521	-1.3167	-1.46	-7.88876
HL.SW.v1.0.G016541	AT2G23540	GDSL-like Lipase/Acylhydrolase superfamily protein	703071309	gdsl esterase lipase	hydrolase activity, acting on ester bonds; 7,9,9'-tricis-neurosporene:quinone oxidoreductase activity; 9,9'-dicis-carotene:quinone oxidoreductase activity; 9,9'-di-cis-zeta-carotene desaturation to 7,9,7',9'-tetra-cis-lycopene	lipid metabolic process; cellular process; hydrolase activity		1232	0.0095259	3.38763	2.35788	5.53501	2.00477
HL.SW.v1.0.G021627	AT1G06620	2-oxoglutarate (2OG) and Fe(II)-dependent oxygenase superfamily protein	357512997	1-aminocyclopropane-1-carboxylate oxidase-like protein	metal ion binding; oxidoreductase activity, acting on paired donors, with incorporation or reduction of molecular oxygen, 2-oxoglutarate as one donor, and incorporation of one atom each of oxygen into both donors	catalytic activity; binding		1233	0.00951818	0.947321	1.67288	1.25954	1.16816
HL.SW.v1.0.G026824	AT5G24620	Pathogenesis-related thaumatin superfamily protein	703063317	pathogenesis-related thaumatin superfamily protein				1234	0.00951046	2.34453	0.799822	3.21056	6.47287
HL.SW.v1.0.G027391	AT1G78580	trehalose-6-phosphate synthase	703088109	-trehalose-phosphate synthase	alpha,alpha-trehalose-phosphate synthase (UDP-forming) activity; cell division; trehalose biosynthetic process; plant-type cell wall organization; plant-type cell wall biogenesis; sugar mediated signaling pathway; embryo development ending in seed dormancy; starch metabolic process; sucrose metabolic process	embryo development; carbohydrate metabolic process; signal transduction; post-embryonic development; cellular component organization; biosynthetic process; transferase activity	Starch and sucrose metabolism; Metabolic pathways	1235	0.00950276	-0.548755	-0.0692842	-8.89226	-1.74805
HL.SW.v1.0.G022250	AT4G16970	Protein kinase superfamily protein	764627152	probable serine threonine-protein kinase cdc7 isoform x2				1236	0.00949507	-1.75982	-0.586405	-8.38906	-4.87383
HL.SW.v1.0.G027981	AT5G18410	transcription activators	629120841	protein pir			RNA transport	1237	0.0094874	-1.95869	-3.98667	-1.94717	-6.77559
HL.SW.v1.0.G042083	AT4G21820	binding;calmodulin binding	645236583	abnormal spindle-like microcephaly-associated protein homolog				1238	0.00947973	-3.38599	-2.18281	-1.70734	0.78673
HL.SW.v1.0.G021758	AT5G53730	Late embryogenesis abundant (LEA) hydroxyproline-rich glycoprotein family	703109883	protein yls9-like				1239	0.00947208	1.78661	0.367566	1.78655	1.02631
HL.SW.v1.0.G042631	AT5G66030	Golgi-localized GRIP domain-containing protein	595817836	protein grip	protein targeting to Golgi; serine O-acetyltransferase activity; trans-Golgi network; cysteine biosynthetic process from serine; acyl-carrier-protein biosynthetic process	protein metabolic process; Golgi apparatus; biosynthetic process; transferase activity; transport; cellular process		1240	0.00946444	-2.22818	-2.60509	-6.97003	-7.33523
HL.SW.v1.0.G021102	AT5G04500	glycosyltransferase family protein 47	703094197	glycosyltransferase family protein 64 protein c5-like	heparan sulfate proteoglycan biosynthetic process; transferase activity; integral component of membrane; glycosaminoglycan biosynthetic process	protein metabolic process; membrane; biosynthetic process; transferase activity; cellular process		1241	0.00945682	-0.46901	-2.16393	-1.0459	-3.24282
HL.SW.v1.0.G018740	AT5G44310	Late embryogenesis abundant protein (LEA) family protein	703144010	embryonic protein dc-8-like				1242	0.0094492	0.316637	0.485912	1.44317	-0.399636
HL.SW.v1.0.G029317	AT2G07050	cycloartenol synthase 1	703079314	lupeol synthase	metabolic process	metabolic process	Steroid biosynthesis; Metabolic pathways; Biosynthesis of secondary metabolites	1243	0.0094416	0.57016	-0.809971	-3.53218	-2.23524
HL.SW.v1.0.G036551	AT4G37370	cytochrome P450, family 81, subfamily D, polypeptide 8	703094692	isoflavone 2 -hydroxylase	heme binding; oxidoreductase activity, acting on paired donors, with incorporation or reduction of molecular oxygen; monooxygenase activity; iron ion binding	catalytic activity; binding	Limonene and pinene degradation; Stilbenoid, diarylheptanoid and gingerol biosynthesis; Metabolic pathways; Biosynthesis of secondary metabolites	1244	0.00943401	1.99242	2.7996	0.802838	2.81018
HL.SW.v1.0.G040713	AT1G54115	cation calcium exchanger 4	703075822	cation calcium exchanger 4-like	transmembrane transport; integral component of membrane	membrane; transport; cellular process		1245	0.00942643	0.095533	1.0046	4.08098	2.39282
HL.SW.v1.0.G038824	AT5G03170	FASCICLIN-like arabinogalactan-protein 11	703128453	hypothetical protein L484_014385				1246	0.00941887	-0.725833	-4.4101	-2.18919	-5.08917
HL.SW.v1.0.G019578	AT5G08640	flavonol synthase 1	590598776	flavonol synthase	metal ion binding; oxidoreductase activity, acting on paired donors, with incorporation or reduction of molecular oxygen, 2-oxoglutarate as one donor, and incorporation of one atom each of oxygen into both donors	catalytic activity; binding	Flavonoid biosynthesis; Metabolic pathways; Biosynthesis of secondary metabolites	1247	0.00941132	2.23191	0.484701	2.4399	-0.842443
HL.SW.v1.0.G017479	AT5G41040	HXXXD-type acyl-transferase family protein	703063593	omega-hydroxypalmitate o-feruloyl transferase	anthranilate N-benzoyltransferase activity	transferase activity	Cutin, suberine and wax biosynthesis	1248	0.00940377	3.65656	1.30521	-3.04767	2.29998
HL.SW.v1.0.G030216	AT2G03200	Eukaryotic aspartyl protease family protein	703111050	aspartic proteinase nepenthesin-1	aspartic-type endopeptidase activity	protein metabolic process; hydrolase activity		1249	0.00939625	-0.348613	-1.15719	-9.21829	0.100677
[truncated: 2,770 more rows]

## Sheet: susceptible - shoot
HopBase ID	TAIR ID	TAIR description	Entrez ID	Blast2GO description	GO Terms	GO Slim Terms	KEGG pathways	rank (FunPat)	padj. (FunPat)	log2 FC 6 dpi	log2 FC 12 dpi	log2 FC 18 dpi	log2 FC 30 dpi
[truncated: 2,259 more rows]

[truncated: 2 more sheets: resistant - root (top 100), susceptible - root]
