# Supplementary material for: Comparative transcriptional analysis of hop responses to infection with Verticillium nonalfalfae
Source: Plant Cell Rep. 2017 Jul 11;36(10):1599–613. doi: 10.1007/s00299-017-2177-1 (PMC5602066; doi:10.1007/s00299-017-2177-1)
Supplement: Supplementary file 3 — Online Resource 3: GO Slim and KEGG pathway enrichment of DEGs. This file is an XLSX spreadsheet containing the number and relative percentage of DEGs assigned in each cultivar-tissue combination to GO Slim Plant terms (biological process, molecular function, cellular component) and KEGG pathways, in separate sheets. The percentages are colour-coded for easier review. Supplementary material 3 (XLSX 35 kb) [file 299_2017_2177_MOESM3_ESM.xlsx]

## Sheet: bp
GO Slim Plant Term – Biological Process		relative percentage of DEGs	ce.s % of DEGs	wt.r % of DEGs	ce.r % of DEGs	number of DEGs	ce.s	wt.r	ce.r
ID	Description	resistant shoot	susceptible shoot	resistant root	susceptible root	resistant shoot	susceptible shoot	resistant root	susceptible root
GO:0009987	cellular process	0.140547	0.161576	0.188406	0.232587	565	365	13	187
GO:0009058	biosynthetic process	0.122139	0.146968	0.115942	0.115672	491	332	8	93
GO:0005975	carbohydrate metabolic process	0.0636816	0.0810093	0.057971	0.130597	256	183	4	105
GO:0006464	cellular protein modification process	0.090796	0.0903054	0.057971	0.0497512	365	204	4	40
GO:0006139	nucleobase-containing compound metabolic process	0.0656716	0.0774679	0.101449	0.0335821	264	175	7	27
GO:0009056	catabolic process	0.0465174	0.0615317	0.0724638	0.0870647	187	139	5	70
GO:0006629	lipid metabolic process	0.0450249	0.0646304	0.057971	0.0597015	181	146	4	48
GO:0016043	cellular component organization	0.0599502	0.0641877	0.0289855	0.0559701	241	145	2	45
GO:0006950	response to stress	0.050995	0.061089	0.0144928	0.0808458	205	138	1	65
GO:0006810	transport	0.0385572	0.0371846	0.057971	0.0348259	155	84	4	28
GO:0008152	metabolic process	0.029602	0.0278884	0.057971	0.0248756	119	63	4	20
GO:0019538	protein metabolic process	0.0358209	0.0411687	0.0144928	0.0410448	144	93	1	33
GO:0006091	generation of precursor metabolites and energy	0.0134328	0.0402833	0.0289855	0.0174129	54	91	2	14
GO:0009607	response to biotic stimulus	0.0164179	0.0243471	0.0144928	0.0310945	66	55	1	25
GO:0009605	response to external stimulus	0.0139303	0.0194776	0.0144928	0.0273632	56	44	1	22
GO:0009719	response to endogenous stimulus	0.0146766	0.020363	0.0289855	0.00870647	59	46	2	7
GO:0015979	photosynthesis	0.00746269	0.0389553	0.0144928	0.00746269	30	88	1	6
GO:0019748	secondary metabolic process	0.00771144	0.0128375	0.0289855	0.0186567	31	29	2	15
GO:0009628	response to abiotic stimulus	0.0196517	0.0270031	0	0.0199005	79	61	0	16
GO:0009653	anatomical structure morphogenesis	0.0149254	0.0177069	0.0144928	0.011194	60	40	1	9
GO:0009791	post-embryonic development	0.0164179	0.0168216	0.0144928	0.00995025	66	38	1	8
GO:0006259	DNA metabolic process	0.020398	0.0084108	0.0144928	0.00746269	82	19	1	6
GO:0007165	signal transduction	0.0144279	0.0115095	0.0144928	0.00995025	58	26	1	8
GO:0007275	multicellular organism development	0.0139303	0.00885347	0.0144928	0.011194	56	20	1	9
GO:0008150	biological_process	0.00597015	0.00664011	0.0144928	0.0124378	24	15	1	10
GO:0030154	cell differentiation	0.00845771	0.00929615	0.0144928	0.00248756	34	21	1	2
GO:0019725	cellular homeostasis	0.00522388	0.0101815	0.0144928	0.00248756	21	23	1	2
GO:0006412	translation	0.0104478	0.0172643	0	0	42	39	0	0
GO:0016049	cell growth	0.00522388	0.00265604	0.0144928	0.00497512	21	6	1	4
GO:0009908	flower development	0.00895522	0.0110668	0	0.00497512	36	25	0	4
GO:0007049	cell cycle	0.0134328	0.00265604	0	0.00621891	54	6	0	5
GO:0009856	pollination	0.00174129	0.000442674	0.0144928	0.00248756	7	1	1	2
GO:0009790	embryo development	0.0079602	0.0084108	0	0.00248756	32	19	0	2
GO:0007267	cell-cell signaling	0.000746269	0.000885347	0.0144928	0	3	2	1	0
GO:0000003	reproduction	0.00721393	0.00309872	0	0.00497512	29	7	0	4
GO:0040029	regulation of gene expression, epigenetic	0.00447761	0.00221337	0	0.00248756	18	5	0	2
GO:0009875	pollen-pistil interaction	0.00298507	0.00354139	0	0.00248756	12	8	0	2
GO:0040007	growth	0.00273632	0.00177069	0	0.00248756	11	4	0	2
GO:0007154	cell communication	0.000746269	0.00221337	0	0.00373134	3	5	0	3
GO:0009991	response to extracellular stimulus	0.000746269	0.00221337	0	0.00373134	3	5	0	3
GO:0008219	cell death	0.00248756	0.00265604	0	0.00124378	10	6	0	1
GO:0009606	tropism	0.00124378	0.00177069	0	0.00124378	5	4	0	1
GO:0009835	fruit ripening	0.000497512	0.000885347	0	0.00248756	2	2	0	2
GO:0009838	abscission	0	0.000885347	0	0	0	2	0	0

## Sheet: mf
GO Slim Plant Term – Molecular Function		relative percentage of DEGs	ce.s % of DEGs	wt.r % of DEGs	ce.r % of DEGs	number of DEGs	ce.s	wt.r	ce.r
ID	Description	resistant shoot	susceptible shoot	resistant root	susceptible root	resistant shoot	susceptible shoot	resistant root	susceptible root
GO:0003824	catalytic activity	0.139303	0.208499	0.101449	0.241294	560	471	7	194
GO:0005488	binding	0.1199	0.159805	0.0869565	0.197761	482	361	6	159
GO:0016787	hydrolase activity	0.128856	0.140328	0.0869565	0.169154	518	317	6	136
GO:0000166	nucleotide binding	0.126866	0.109783	0.0289855	0.0621891	510	248	2	50
GO:0016740	transferase activity	0.0835821	0.0898628	0.0724638	0.0895522	336	203	5	72
GO:0016301	kinase activity	0.071393	0.0633023	0.0869565	0.0310945	287	143	6	25
GO:0005215	transporter activity	0.0420398	0.0517928	0.057971	0.0634328	169	117	4	51
GO:0003677	DNA binding	0.0472637	0.0482514	0.0434783	0.0584577	190	109	3	47
GO:0005515	protein binding	0.0393035	0.0358566	0	0.0559701	158	81	0	45
GO:0003700	transcription factor activity, sequence-specific DNA binding	0.00995025	0.0110668	0.0289855	0.00746269	40	25	2	6
GO:0003676	nucleic acid binding	0.00970149	0.00752545	0.0289855	0.00124378	39	17	2	1
GO:0030246	carbohydrate binding	0.0109453	0.0159363	0	0.0186567	44	36	0	15
GO:0030234	enzyme regulator activity	0.00646766	0.00708278	0.0144928	0.0174129	26	16	1	14
GO:0008289	lipid binding	0.00696517	0.00973882	0.0144928	0.00248756	28	22	1	2
GO:0004871	signal transducer activity	0.00522388	0.00177069	0.0144928	0.00124378	21	4	1	1
GO:0005102	receptor binding	0.000995025	0	0.0144928	0	4	0	1	0
GO:0005198	structural molecule activity	0.00746269	0.0128375	0	0.00373134	30	29	0	3
GO:0003723	RNA binding	0.00870647	0.0123949	0	0	35	28	0	0
GO:0003774	motor activity	0.00696517	0.00354139	0	0.00373134	28	8	0	3
GO:0003674	molecular_function	0.00223881	0.00221337	0	0.00497512	9	5	0	4
GO:0004518	nuclease activity	0.00422886	0.00442674	0	0	17	10	0	0
GO:0008135	translation factor activity, RNA binding	0.00273632	0.00354139	0	0	11	8	0	0
GO:0004872	receptor activity	0.00273632	0.00177069	0	0	11	4	0	0
GO:0019825	oxygen binding	0.000497512	0.000885347	0	0.00124378	2	2	0	1
GO:0003682	chromatin binding	0.000746269	0	0	0	3	0	0	0

## Sheet: cc
GO Slim Plant Term – Cellular Component		relative percentage of DEGs	ce.s % of DEGs	wt.r % of DEGs	ce.r % of DEGs	number of DEGs	ce.s	wt.r	ce.r
ID	Description	resistant shoot	susceptible shoot	resistant root	susceptible root	resistant shoot	susceptible shoot	resistant root	susceptible root
GO:0016020	membrane	0.106468	0.146525	0.115942	0.105721	428	331	8	85
GO:0009536	plastid	0.0460199	0.136344	0.0434783	0.068408	185	308	3	55
GO:0005576	extracellular region	0.0276119	0.0451527	0.0434783	0.0820896	111	102	3	66
GO:0009579	thylakoid	0.0131841	0.0659584	0.0289855	0.0248756	53	149	2	20
GO:0005634	nucleus	0.0427861	0.0349712	0.057971	0.0485075	172	79	4	39
GO:0005618	cell wall	0.0179104	0.0194776	0.0144928	0.0460199	72	44	1	37
GO:0005886	plasma membrane	0.0360697	0.0261178	0	0.0410448	145	59	0	33
GO:0005829	cytosol	0.0206468	0.0234617	0	0.028607	83	53	0	23
GO:0005737	cytoplasm	0.0233831	0.0163789	0.0144928	0.0199005	94	37	1	16
GO:0005773	vacuole	0.0126866	0.0163789	0	0.0211443	51	37	0	17
GO:0005622	intracellular	0.0206468	0.0154936	0.0144928	0.00746269	83	35	1	6
GO:0005739	mitochondrion	0.018408	0.0199203	0	0.00995025	74	45	0	8
GO:0005840	ribosome	0.00920398	0.0181496	0	0.00248756	37	41	0	2
GO:0005730	nucleolus	0.00820896	0.00708278	0	0.0161692	33	16	0	13
GO:0005856	cytoskeleton	0.0141791	0.00619743	0.0144928	0.00995025	57	14	1	8
GO:0005794	Golgi apparatus	0.0124378	0.00796813	0.0144928	0.00373134	50	18	1	3
GO:0005783	endoplasmic reticulum	0.0116915	0.00619743	0.0144928	0.00124378	47	14	1	1
GO:0005623	cell	0.00572139	0.00885347	0.0144928	0.00248756	23	20	1	2
GO:0005777	peroxisome	0.00248756	0.00398406	0	0.00124378	10	9	0	1
GO:0005575	cellular_component	0.00298507	0.00132802	0	0.00373134	12	3	0	3
GO:0005615	extracellular space	0.000248756	0.000442674	0	0.00248756	1	1	0	2
GO:0005768	endosome	0.00223881	0.00177069	0	0	9	4	0	0
GO:0005654	nucleoplasm	0.00223881	0	0	0.00124378	9	0	0	1
GO:0005635	nuclear envelope	0.00174129	0.000442674	0	0	7	1	0	0
GO:0030312	external encapsulating structure	0	0	0	0	0	0	0	0

## Sheet: kegg
KEGG Pathway		relative percentage of DEGs	ce.s % of DEGs	wt.r % of DEGs	ce.r % of DEGs	number of DEGs	ce.s	wt.r	ce.r
ID	Description	resistant shoot	susceptible shoot	resistant root	susceptible root	resistant shoot	susceptible shoot	resistant root	susceptible root
ath01100	Metabolic pathways	0.109453	0.173971	0.0724638	0.18408	440	393	5	148
ath01110	Biosynthesis of secondary metabolites	0.0733831	0.121293	0.057971	0.116915	295	274	4	94
ath00520	Amino sugar and nucleotide sugar metabolism	0.0119403	0.019035	0.0289855	0.0323383	48	43	2	26
ath00500	Starch and sucrose metabolism	0.0144279	0.0185923	0.0144928	0.0348259	58	42	1	28
ath00940	Phenylpropanoid biosynthesis	0.0134328	0.0287738	0	0.039801	54	65	0	32
ath04075	Plant hormone signal transduction	0.0126866	0.0141656	0.0289855	0.011194	51	32	2	9
ath01200	Carbon metabolism	0.0119403	0.0208057	0	0.0161692	48	47	0	13
ath01230	Biosynthesis of amino acids	0.0109453	0.0128375	0.0144928	0.00746269	44	29	1	6
ath00945	Stilbenoid, diarylheptanoid and gingerol biosynthesis	0.00646766	0.0110668	0	0.0174129	26	25	0	14
ath00941	Flavonoid biosynthesis	0.00572139	0.00796813	0	0.0211443	23	18	0	17
ath00592	alpha-Linolenic acid metabolism	0.00348259	0.00796813	0.0144928	0.00870647	14	18	1	7
ath04626	Plant-pathogen interaction	0.0104478	0.0115095	0	0.0124378	42	26	0	10
ath00480	Glutathione metabolism	0.00572139	0.00796813	0	0.0186567	23	18	0	15
ath00260	Glycine, serine and threonine metabolism	0.0039801	0.00708278	0.0144928	0.00373134	16	16	1	3
ath00903	Limonene and pinene degradation	0.00597015	0.00796813	0	0.0149254	24	18	0	12
ath01212	Fatty acid metabolism	0.00497512	0.00575476	0.0144928	0.00248756	20	13	1	2
ath00902	Monoterpenoid biosynthesis	0.00199005	0.00265604	0.0144928	0.00621891	8	6	1	5
ath00010	Glycolysis / Gluconeogenesis	0.00671642	0.0115095	0	0.00621891	27	26	0	5
ath00460	Cyanoamino acid metabolism	0.00472637	0.0084108	0	0.011194	19	19	0	9
ath00620	Pyruvate metabolism	0.00447761	0.00664011	0	0.011194	18	15	0	9
ath00195	Photosynthesis	0.00199005	0.0150509	0	0.00497512	8	34	0	4
ath00909	Sesquiterpenoid and triterpenoid biosynthesis	0.00248756	0.00354139	0.0144928	0.00124378	10	8	1	1
ath00040	Pentose and glucuronate interconversions	0.00447761	0.00398406	0	0.0124378	18	9	0	10
ath01040	Biosynthesis of unsaturated fatty acids	0.00149254	0.00309872	0.0144928	0.00124378	6	7	1	1
ath00591	Linoleic acid metabolism	0.00273632	0.00531208	0	0.011194	11	12	0	9
ath00270	Cysteine and methionine metabolism	0.00597015	0.00664011	0	0.00621891	24	15	0	5
ath00400	Phenylalanine, tyrosine and tryptophan biosynthesis	0.00248756	0.00177069	0.0144928	0	10	4	1	0
ath00710	Carbon fixation in photosynthetic organisms	0.00298507	0.00929615	0	0.00621891	12	21	0	5
ath03010	Ribosome	0.00497512	0.0119522	0	0	20	27	0	0
ath00052	Galactose metabolism	0.0039801	0.00664011	0	0.00621891	16	15	0	5
ath00250	Alanine, aspartate and glutamate metabolism	0.00323383	0.00575476	0	0.00746269	13	13	0	6
ath00630	Glyoxylate and dicarboxylate metabolism	0.00298507	0.00796813	0	0.00373134	12	18	0	3
ath00910	Nitrogen metabolism	0.00248756	0.00442674	0	0.00746269	10	10	0	6
ath00230	Purine metabolism	0.00572139	0.00354139	0	0.00497512	23	8	0	4
ath04141	Protein processing in endoplasmic reticulum	0.00671642	0.00486941	0	0.00248756	27	11	0	2
ath00350	Tyrosine metabolism	0.00323383	0.00708278	0	0.00373134	13	16	0	3
ath04120	Ubiquitin mediated proteolysis	0.00298507	0.00309872	0	0.00746269	12	7	0	6
ath00196	Photosynthesis - antenna proteins	0.00223881	0.00796813	0	0.00248756	9	18	0	2
ath00561	Glycerolipid metabolism	0.00373134	0.00619743	0	0.00248756	15	14	0	2
ath00860	Porphyrin and chlorophyll metabolism	0.00199005	0.00973882	0	0	8	22	0	0
ath03030	DNA replication	0.00597015	0.00309872	0	0.00248756	24	7	0	2
ath00053	Ascorbate and aldarate metabolism	0.00248756	0.00398406	0	0.00497512	10	9	0	4
ath00564	Glycerophospholipid metabolism	0.00323383	0.00442674	0	0.00373134	13	10	0	3
ath00240	Pyrimidine metabolism	0.00621891	0.00265604	0	0.00248756	25	6	0	2
ath00360	Phenylalanine metabolism	0.00174129	0.00708278	0	0.00248756	7	16	0	2
ath00562	Inositol phosphate metabolism	0.00323383	0.00309872	0	0.00497512	13	7	0	4
ath04146	Peroxisome	0.00447761	0.00531208	0	0.00124378	18	12	0	1
ath00280	Valine, leucine and isoleucine degradation	0.00273632	0.00398406	0	0.00373134	11	9	0	3
ath04145	Phagosome	0.00373134	0.00132802	0	0.00497512	15	3	0	4
ath00071	Fatty acid degradation	0.00422886	0.00442674	0	0.00124378	17	10	0	1
ath00906	Carotenoid biosynthesis	0.00174129	0.00398406	0	0.00373134	7	9	0	3
ath04712	Circadian rhythm - plant	0.00273632	0.00531208	0	0.00124378	11	12	0	1
ath00061	Fatty acid biosynthesis	0.00373134	0.00265604	0	0.00248756	15	6	0	2
ath00220	Arginine biosynthesis	0.00174129	0.00265604	0	0.00373134	7	6	0	3
ath03013	RNA transport	0.00621891	0.00177069	0	0	25	4	0	0
ath00970	Aminoacyl-tRNA biosynthesis	0.00422886	0.00354139	0	0	17	8	0	0
ath03420	Nucleotide excision repair	0.00348259	0.00177069	0	0.00248756	14	4	0	2
ath00410	beta-Alanine metabolism	0.00298507	0.00442674	0	0	12	10	0	0
ath00950	Isoquinoline alkaloid biosynthesis	0.00174129	0.00531208	0	0	7	12	0	0
ath00330	Arginine and proline metabolism	0.00348259	0.00354139	0	0	14	8	0	0
ath00944	Flavone and flavonol biosynthesis	0.000497512	0.00132802	0	0.00497512	2	3	0	4
ath03430	Mismatch repair	0.00298507	0.00132802	0	0.00248756	12	3	0	2
ath03440	Homologous recombination	0.0039801	0.00132802	0	0.00124378	16	3	0	1
ath00020	Citrate cycle (TCA cycle)	0.00174129	0.00221337	0	0.00248756	7	5	0	2
ath00130	Ubiquinone and other terpenoid-quinone biosynthesis	0.00174129	0.00221337	0	0.00248756	7	5	0	2
ath00030	Pentose phosphate pathway	0.00149254	0.00486941	0	0	6	11	0	0
ath00073	Cutin, suberine and wax biosynthesis	0.00323383	0.00309872	0	0	13	7	0	0
ath04931	Insulin resistance	0.00273632	0.00221337	0	0.00124378	11	5	0	1
ath03018	RNA degradation	0.00298507	0.00309872	0	0	12	7	0	0
ath00920	Sulfur metabolism	0.00174129	0.00309872	0	0.00124378	7	7	0	1
ath03410	Base excision repair	0.00298507	0.00177069	0	0.00124378	12	4	0	1
ath00100	Steroid biosynthesis	0.00323383	0.00265604	0	0	13	6	0	0
ath04144	Endocytosis	0.0039801	0.00177069	0	0	16	4	0	0
ath00062	Fatty acid elongation	0.00298507	0.00265604	0	0	12	6	0	0
ath00750	Vitamin B6 metabolism	0.00174129	0	0	0.00373134	7	0	0	3
ath04070	Phosphatidylinositol signaling system	0.00248756	0.000442674	0	0.00248756	10	1	0	2
ath01210	2-Oxocarboxylic acid metabolism	0.00223881	0.00177069	0	0.00124378	9	4	0	1
ath02010	ABC transporters	0.00174129	0.00221337	0	0.00124378	7	5	0	1
ath00051	Fructose and mannose metabolism	0.00199005	0.00309872	0	0	8	7	0	0
ath00600	Sphingolipid metabolism	0.00124378	0.00132802	0	0.00248756	5	3	0	2
ath00190	Oxidative phosphorylation	0.00223881	0.00265604	0	0	9	6	0	0
ath00310	Lysine degradation	0.00199005	0.00132802	0	0.00124378	8	3	0	1
ath00640	Propanoate metabolism	0.00223881	0.00177069	0	0	9	4	0	0
ath00650	Butanoate metabolism	0.00124378	0.00265604	0	0	5	6	0	0
ath03040	Spliceosome	0.00298507	0.000885347	0	0	12	2	0	0
ath00960	Tropane, piperidine and pyridine alkaloid biosynthesis	0.000746269	0.00309872	0	0	3	7	0	0
ath00905	Brassinosteroid biosynthesis	0.00124378	0.00132802	0	0.00124378	5	3	0	1
ath00511	Other glycan degradation	0.00149254	0.000885347	0	0.00124378	6	2	0	1
ath00900	Terpenoid backbone biosynthesis	0.000746269	0.00265604	0	0	3	6	0	0
ath00770	Pantothenate and CoA biosynthesis	0.00124378	0.000885347	0	0.00124378	5	2	0	1
ath00300	Lysine biosynthesis	0.000746269	0.00132802	0	0.00124378	3	3	0	1
ath00380	Tryptophan metabolism	0.00124378	0.00177069	0	0	5	4	0	0
ath00966	Glucosinolate biosynthesis	0.000746269	0.000885347	0	0.00124378	3	2	0	1
ath03015	mRNA surveillance pathway	0.00223881	0.000442674	0	0	9	1	0	0
ath00290	Valine, leucine and isoleucine biosynthesis	0.000995025	0.000442674	0	0.00124378	4	1	0	1
ath00901	Indole alkaloid biosynthesis	0.000995025	0.000442674	0	0.00124378	4	1	0	1
ath00904	Diterpenoid biosynthesis	0.00174129	0.000885347	0	0	7	2	0	0
ath03008	Ribosome biogenesis in eukaryotes	0.00248756	0	0	0	10	0	0	0
ath00730	Thiamine metabolism	0.000248756	0.00221337	0	0	1	5	0	0
ath04933	AGE-RAGE signaling pathway in diabetic complications	0.000746269	0.000442674	0	0.00124378	3	1	0	1
ath00670	One carbon pool by folate	0.00149254	0.000885347	0	0	6	2	0	0
ath00430	Taurine and hypotaurine metabolism	0.000497512	0.00177069	0	0	2	4	0	0
ath00780	Biotin metabolism	0.000995025	0	0	0.00124378	4	0	0	1
ath04130	SNARE interactions in vesicular transport	0.000746269	0	0	0.00124378	3	0	0	1
ath00908	Zeatin biosynthesis	0.00149254	0.000442674	0	0	6	1	0	0
ath00531	Glycosaminoglycan degradation	0.000248756	0.000442674	0	0.00124378	1	1	0	1
ath00604	Glycosphingolipid biosynthesis - ganglio series	0.000248756	0.000442674	0	0.00124378	1	1	0	1
ath00340	Histidine metabolism	0.000995025	0.000885347	0	0	4	2	0	0
ath00450	Selenocompound metabolism	0.000497512	0.00132802	0	0	2	3	0	0
ath03060	Protein export	0.000497512	0.00132802	0	0	2	3	0	0
ath03022	Basal transcription factors	0.00174129	0	0	0	7	0	0	0
ath00740	Riboflavin metabolism	0.000497512	0	0	0.00124378	2	0	0	1
ath00510	N-Glycan biosynthesis	0.00124378	0.000442674	0	0	5	1	0	0
ath00760	Nicotinate and nicotinamide metabolism	0.000746269	0.000885347	0	0	3	2	0	0
ath00790	Folate biosynthesis	0.000746269	0.000885347	0	0	3	2	0	0
ath04140	Regulation of autophagy	0.000995025	0.000442674	0	0	4	1	0	0
ath00942	Anthocyanin biosynthesis	0.000497512	0.000885347	0	0	2	2	0	0
ath00261	Monobactam biosynthesis	0.000746269	0.000442674	0	0	3	1	0	0
ath00565	Ether lipid metabolism	0.000248756	0.000885347	0	0	1	2	0	0
ath03450	Non-homologous end-joining	0.000995025	0	0	0	4	0	0	0
ath00514	Other types of O-glycan biosynthesis	0.000746269	0	0	0	3	0	0	0
ath03050	Proteasome	0.000746269	0	0	0	3	0	0	0
ath00232	Caffeine metabolism	0.000248756	0.000442674	0	0	1	1	0	0
ath00563	Glycosylphosphatidylinositol(GPI)-anchor biosynthesis	0.000497512	0	0	0	2	0	0	0
ath00590	Arachidonic acid metabolism	0	0.000442674	0	0	0	1	0	0
ath00603	Glycosphingolipid biosynthesis - globo series	0.000248756	0	0	0	1	0	0	0
ath00660	C5-Branched dibasic acid metabolism	0.000248756	0	0	0	1	0	0	0
ath00785	Lipoic acid metabolism	0.000248756	0	0	0	1	0	0	0
ath03020	RNA polymerase	0.000248756	0	0	0	1	0	0	0
ath04122	Sulfur relay system	0.000248756	0	0	0	1	0	0	0
ath00072	Synthesis and degradation of ketone bodies	0	0	0	0	0	0	0	0
ath01502	Vancomycin resistance	0	0	0	0	0	0	0	0
