# Supplementary material for: Comparative transcriptional analysis of hop responses to infection with Verticillium nonalfalfae
Source: Plant Cell Rep. 2017 Jul 11;36(10):1599–613. doi: 10.1007/s00299-017-2177-1 (PMC5602066; doi:10.1007/s00299-017-2177-1)
Supplement: Supplementary file 4 — Online Resource 4: RT-qPCR results for selected genes. This file is an XLSX spreadsheet containing log2FC values (mean and standard error for three biological replicates) of expression of selected genes in the shoots of both cultivars following infection with V. nonalfalfae, compared to mock inoculated plants of the respective cultivar. Supplementary material 4 (XLSX 12 kb) [file 299_2017_2177_MOESM4_ESM.xlsx]

## Sheet: RT-qPCR
	RT-qPCR log2(FC)
	susceptible		Celeia		Celeia		Celeia		resistant		WyeTarget		WyeTarget		WyeTarget
	6		12		18		30		6		12		18		30
	mean	SE (n=3)	mean	SE (n=3)	mean	SE (n=3)	mean	SE (n=3)	mean	SE (n=3)	mean	SE (n=3)	mean	SE (n=3)	mean	SE (n=3)
HL.SW.v1.0.G035683	0.708533	1.77208	0.0511111	2.10192	6.94743	2.93051	9.36986	1.41142	1.87137	0.691103	-0.0325	0.807064	2.09408	1.50615	3.91495	1.19524
HL.SW.v1.0.G023951	3.43246	0.879648	2.06276	0.704195	2.89668	0.827434	7.53629	0.769448	4.22131	1.94738	0.2828	1.61527	1.60789	0.917208	5.303	0.659618
HL.SW.v1.0.G036575	3.26489	1.14904	2.23059	0.718053	5.58168	1.64638	6.53689	0.478693	2.17742	0.604397	0.90245	0.406042	1.70358	1.1147	3.82687	0.966757
HL.SW.v1.0.G030451	3.67864	0.888274	3.76741	1.13567	2.19588	0.90276	4.41696	0.538488	4.91981	1.51718	2.39052	1.08802	2.61486	0.15183	4.06255	0.536967
HL.SW.v1.0.G015232	3.803	0.91227	3.51043	0.932445	0.517278	0.728074	4.82033	1.06113	3.76094	2.06276	1.41063	1.89495	1.63591	0.638865	0.835417	1.11624
HL.SW.v1.0.G030241	2.81201	0.527836	0.495378	0.623947	1.85933	0.443935	5.42213	1.14089	1.19207	0.957632	-1.03237	1.1832	-0.731722	1.25593	1.50765	1.37748
HL.SW.v1.0.G017076	-2.26829	1.0263	-3.05911	2.11664	-2.75602	1.88012	-0.494428	3.06243	-4.27891	1.33821	-4.04893	2.78094	-6.26217	1.22205	-1.90342	1.37136
HL.SW.v1.0.G004467	0.481633	1.28411	-2.23391	2.28881	-2.22414	1.55335	2.85011	2.37921	-4.87011	1.87692	-4.50423	2.14696	-4.30161	1.80265	-0.91335	1.87191
HL.SW.v1.0.G039151	0.565667	1.10775	-1.02067	0.67055	-0.961839	1.31098	-0.599139	0.897697	-1.83683	0.596447	-2.47478	0.835324	-2.61607	1.05067	-0.672817	0.9297
HL.SW.v1.0.G007127	-3.9333	1.47106	-3.66634	1.39325	-2.84251	2.04467	-1.27042	2.16015	-5.70114	1.02299	-5.22868	1.65979	-5.68799	1.72964	-1.28613	1.49866
HL.SW.v1.0.G009568	-1.9176	0.747855	-1.45017	0.979165	-2.37546	2.14151	-0.311222	2.04042	-3.01284	1.28196	-4.28007	2.12013	-4.93604	1.02934	-2.16108	1.33015
HL.SW.v1.0.G018736	-2.12312	1.25187	-2.14669	0.80608	-2.40599	2.01622	-2.49004	1.09888	-3.22953	0.756224	-3.57682	1.31595	-3.29022	1.08949	-1.56173	0.666325
