# Supplementary material for: Comparative transcriptional analysis of hop responses to infection with Verticillium nonalfalfae
Source: Plant Cell Rep. 2017 Jul 11;36(10):1599–613. doi: 10.1007/s00299-017-2177-1 (PMC5602066; doi:10.1007/s00299-017-2177-1)
Supplement: Supplementary file 6 — Online Resource 6: The genes and GO biological process terms associated with significant temporal differential expression profiles. This XLSX spreadsheet includes multiple sheets – the first contains lists of genes for each significant temporal profile and the following sheets contain GO enrichment data with adjusted p values for each profile. Supplementary material 6 (XLSX 30 kb) [file 299_2017_2177_MOESM6_ESM.xlsx]

## Sheet: genes in profiles
susceptible shoot		susceptible root				resistant shoot
profile_1	profile_2	profile_1	profile_2	profile_3	profile_4	profile_1	profile_2	profile_3
HL.SW.V1.0.G021375	HL.SW.V1.0.G036759	HL.SW.V1.0.G022380	HL.SW.V1.0.G021375	HL.SW.V1.0.G042512	HL.SW.V1.0.G035750	HL.SW.V1.0.G013551	HL.SW.V1.0.G004336	HL.SW.V1.0.G006074
HL.SW.V1.0.G035683	HL.SW.V1.0.G018389	HL.SW.V1.0.G011727	HL.SW.V1.0.G043185	HL.SW.V1.0.G035683	HL.SW.V1.0.G009501	HL.SW.V1.0.G017076	HL.SW.V1.0.G025162	HL.SW.V1.0.G008723
HL.SW.V1.0.G022760	HL.SW.V1.0.G029230	HL.SW.V1.0.G005740	HL.SW.V1.0.G010516	HL.SW.V1.0.G000278	HL.SW.V1.0.G031877	HL.SW.V1.0.G030386	HL.SW.V1.0.G009955	HL.SW.V1.0.G029786
HL.SW.V1.0.G042512	HL.SW.V1.0.G034625	HL.SW.V1.0.G036959	HL.SW.V1.0.G006597	HL.SW.V1.0.G026616	HL.SW.V1.0.G030918	HL.SW.V1.0.G006740	HL.SW.V1.0.G028737	HL.SW.V1.0.G006060
HL.SW.V1.0.G034459	HL.SW.V1.0.G002323	HL.SW.V1.0.G002760	HL.SW.V1.0.G022760	HL.SW.V1.0.G000359	HL.SW.V1.0.G008035	HL.SW.V1.0.G018344	HL.SW.V1.0.G018725	HL.SW.V1.0.G009761
HL.SW.V1.0.G036575	HL.SW.V1.0.G041438	HL.SW.V1.0.G018710	HL.SW.V1.0.G034017	HL.SW.V1.0.G021701	HL.SW.V1.0.G040057	HL.SW.V1.0.G034757	HL.SW.V1.0.G010381	HL.SW.V1.0.G015614
HL.SW.V1.0.G043185	HL.SW.V1.0.G022380	HL.SW.V1.0.G002323	HL.SW.V1.0.G037295	HL.SW.V1.0.G001647	HL.SW.V1.0.G021501	HL.SW.V1.0.G007154	HL.SW.V1.0.G020002	HL.SW.V1.0.G005480
HL.SW.V1.0.G026616	HL.SW.V1.0.G016762	HL.SW.V1.0.G042139	HL.SW.V1.0.G030454	HL.SW.V1.0.G001866	HL.SW.V1.0.G008913	HL.SW.V1.0.G014330	HL.SW.V1.0.G021683	HL.SW.V1.0.G039240
HL.SW.V1.0.G008035	HL.SW.V1.0.G018725	HL.SW.V1.0.G003282	HL.SW.V1.0.G036463	HL.SW.V1.0.G010964	HL.SW.V1.0.G019111	HL.SW.V1.0.G046156	HL.SW.V1.0.G018733
HL.SW.V1.0.G017213	HL.SW.V1.0.G000309	HL.SW.V1.0.G019676	HL.SW.V1.0.G026173	HL.SW.V1.0.G014567	HL.SW.V1.0.G009569	HL.SW.V1.0.G009717	HL.SW.V1.0.G022360
HL.SW.V1.0.G004658	HL.SW.V1.0.G034332	HL.SW.V1.0.G019573	HL.SW.V1.0.G013634	HL.SW.V1.0.G017213		HL.SW.V1.0.G024382
HL.SW.V1.0.G030454	HL.SW.V1.0.G018740	HL.SW.V1.0.G033424	HL.SW.V1.0.G000366	HL.SW.V1.0.G035320		HL.SW.V1.0.G004744
HL.SW.V1.0.G025479	HL.SW.V1.0.G041439	HL.SW.V1.0.G023643	HL.SW.V1.0.G043441	HL.SW.V1.0.G005555		HL.SW.V1.0.G023476
HL.SW.V1.0.G036928	HL.SW.V1.0.G001716	HL.SW.V1.0.G004837	HL.SW.V1.0.G015192	HL.SW.V1.0.G007626		HL.SW.V1.0.G018734
HL.SW.V1.0.G000278	HL.SW.V1.0.G018710	HL.SW.V1.0.G006074	HL.SW.V1.0.G001924	HL.SW.V1.0.G042022		HL.SW.V1.0.G038240
HL.SW.V1.0.G001647		HL.SW.V1.0.G001793	HL.SW.V1.0.G000166			HL.SW.V1.0.G014163
HL.SW.V1.0.G036463		HL.SW.V1.0.G021801	HL.SW.V1.0.G024047			HL.SW.V1.0.G040008
HL.SW.V1.0.G013634		HL.SW.V1.0.G017864	HL.SW.V1.0.G011967			HL.SW.V1.0.G028802
HL.SW.V1.0.G000366		HL.SW.V1.0.G001794	HL.SW.V1.0.G036575			HL.SW.V1.0.G006031
HL.SW.V1.0.G031877		HL.SW.V1.0.G031079	HL.SW.V1.0.G015153			HL.SW.V1.0.G019638
HL.SW.V1.0.G037384		HL.SW.V1.0.G013345	HL.SW.V1.0.G035128			HL.SW.V1.0.G033149
HL.SW.V1.0.G007626		HL.SW.V1.0.G038787				HL.SW.V1.0.G020089
HL.SW.V1.0.G029047		HL.SW.V1.0.G018947				HL.SW.V1.0.G004596
HL.SW.V1.0.G008177		HL.SW.V1.0.G038337				HL.SW.V1.0.G006585
HL.SW.V1.0.G018027		HL.SW.V1.0.G036920				HL.SW.V1.0.G028606
HL.SW.V1.0.G006415		HL.SW.V1.0.G041806				HL.SW.V1.0.G005179
HL.SW.V1.0.G015810		HL.SW.V1.0.G009412				HL.SW.V1.0.G026307
HL.SW.V1.0.G006069		HL.SW.V1.0.G001716				HL.SW.V1.0.G042865
HL.SW.V1.0.G010964		HL.SW.V1.0.G043411
HL.SW.V1.0.G013680		HL.SW.V1.0.G040773
HL.SW.V1.0.G043654		HL.SW.V1.0.G015030
HL.SW.V1.0.G018522		HL.SW.V1.0.G044208
HL.SW.V1.0.G043981		HL.SW.V1.0.G024495
HL.SW.V1.0.G020686		HL.SW.V1.0.G037808
HL.SW.V1.0.G022236
HL.SW.V1.0.G019645
HL.SW.V1.0.G015153
HL.SW.V1.0.G023951
HL.SW.V1.0.G011647
HL.SW.V1.0.G011059
HL.SW.V1.0.G032727
HL.SW.V1.0.G007256
HL.SW.V1.0.G041864
HL.SW.V1.0.G034572
HL.SW.V1.0.G004109

## Sheet: susceptible root profile_1
GO Term – Biological Process		Genes assigned	padj.
GO:0006629	lipid metabolic process	11	0.001
GO:0044281	small molecule metabolic process	10	0.005
GO:0032787	monocarboxylic acid metabolic process	8	0.012
GO:0044763	single-organism cellular process	17	0.049
GO:0006082	organic acid metabolic process	8	0.059
GO:0043436	oxoacid metabolic process	8	0.059
GO:0019752	carboxylic acid metabolic process	8	0.059
GO:0009695	jasmonic acid biosynthetic process	5	0.098
GO:0009694	jasmonic acid metabolic process	5	0.098
GO:1901657	glycosyl compound metabolic process	5	0.098
GO:0031407	oxylipin metabolic process	5	0.098
GO:0031408	oxylipin biosynthetic process	5	0.098
GO:0072330	monocarboxylic acid biosynthetic process	6	0.13
GO:0034641	cellular nitrogen compound metabolic process	6	0.13
GO:0044237	cellular metabolic process	17	0.135
GO:0044283	small molecule biosynthetic process	7	0.164
GO:1901135	carbohydrate derivative metabolic process	8	0.166
GO:0044238	primary metabolic process	20	0.187
GO:0071704	organic substance metabolic process	22	0.191
GO:0044249	cellular biosynthetic process	10	0.198
GO:1901564	organonitrogen compound metabolic process	9	0.214
GO:1901575	organic substance catabolic process	9	0.214
GO:0006807	nitrogen compound metabolic process	9	0.214
GO:0006633	fatty acid biosynthetic process	5	0.324
GO:0006631	fatty acid metabolic process	5	0.324
GO:0046483	heterocycle metabolic process	5	0.324
GO:0009753	response to jasmonic acid	7	0.34
GO:0046394	carboxylic acid biosynthetic process	6	0.382
GO:0044712	single-organism catabolic process	6	0.382
GO:0008610	lipid biosynthetic process	6	0.382
GO:0016053	organic acid biosynthetic process	6	0.382
GO:0044255	cellular lipid metabolic process	6	0.382
GO:1901576	organic substance biosynthetic process	10	0.398
GO:0044710	single-organism metabolic process	18	0.418
GO:1901360	organic cyclic compound metabolic process	7	0.475
GO:0009058	biosynthetic process	10	0.627
GO:0050789	regulation of biological process	7	0.664
GO:0006725	cellular aromatic compound metabolic process	6	0.723
GO:0010033	response to organic substance	12	0.724
GO:0009611	response to wounding	10	0.74
GO:0010035	response to inorganic substance	10	0.74
GO:0065008	regulation of biological quality	8	0.744
GO:0050794	regulation of cellular process	5	0.8
GO:0044767	single-organism developmental process	7	0.815
GO:0010038	response to metal ion	7	0.815
GO:0009725	response to hormone	11	0.85
GO:0009719	response to endogenous stimulus	11	0.85
GO:1901700	response to oxygen-containing compound	9	0.87
GO:0048856	anatomical structure development	7	0.897
GO:0044711	single-organism biosynthetic process	8	0.918
GO:0001101	response to acid chemical	8	0.918
GO:0042221	response to chemical	16	0.931
GO:0009791	post-embryonic development	5	0.953
GO:0007275	multicellular organism development	5	0.953
GO:0016052	carbohydrate catabolic process	5	0.953
GO:0048731	system development	5	0.953
GO:0044707	single-multicellular organism process	5	0.953
GO:0046686	response to cadmium ion	5	0.953
GO:0009056	catabolic process	9	0.958
GO:0009607	response to biotic stimulus	13	1
GO:0009605	response to external stimulus	13	1
GO:0005975	carbohydrate metabolic process	7	1
GO:0043207	response to external biotic stimulus	12	1
GO:0051707	response to other organism	12	1
GO:0055114	oxidation-reduction process	7	1
GO:0006950	response to stress	16	1
GO:0009620	response to fungus	7	1
GO:0006952	defense response	10	1
GO:0009814	defense response, incompatible interaction	5	1
GO:0098542	defense response to other organism	6	1
GO:0006955	immune response	5	1
GO:0045087	innate immune response	5	1
GO:0009628	response to abiotic stimulus	5	1

## Sheet: susceptible root profile_2
GO Term – Biological Process		Genes assigned	padj.
GO:0009628	response to abiotic stimulus	14	<0.001
GO:0006970	response to osmotic stress	11	0.001
GO:0009651	response to salt stress	11	0.001
GO:0009817	defense response to fungus, incompatible interaction	9	0.005
GO:0006955	immune response	12	0.007
GO:0045087	innate immune response	12	0.007
GO:0009814	defense response, incompatible interaction	11	0.009
GO:0042742	defense response to bacterium	7	0.027
GO:0006950	response to stress	17	0.05
GO:0050832	defense response to fungus	10	0.058
GO:0098542	defense response to other organism	11	0.076
GO:0006952	defense response	13	0.108
GO:0009617	response to bacterium	8	0.128
GO:0009620	response to fungus	10	0.222
GO:0051707	response to other organism	12	0.282
GO:0043207	response to external biotic stimulus	12	0.282
GO:0009607	response to biotic stimulus	12	0.469
GO:0009605	response to external stimulus	12	0.469
GO:0044248	cellular catabolic process	5	0.82
GO:0042221	response to chemical	11	0.827
GO:0009725	response to hormone	7	0.876
GO:0009719	response to endogenous stimulus	7	0.876
GO:0010033	response to organic substance	7	0.907
GO:0005975	carbohydrate metabolic process	6	0.919
GO:0010035	response to inorganic substance	5	0.981
GO:0009056	catabolic process	5	0.99
GO:0044238	primary metabolic process	7	1
GO:0044237	cellular metabolic process	5	1
GO:0071704	organic substance metabolic process	7	1
GO:0044710	single-organism metabolic process	5	1

## Sheet: susceptible root profile_3
GO Term – Biological Process		Genes assigned	padj.
GO:0098542	defense response to other organism	7	0.494
GO:0050832	defense response to fungus	6	0.519
GO:0051707	response to other organism	8	0.609
GO:0006952	defense response	8	0.609
GO:0043207	response to external biotic stimulus	8	0.609
GO:0009611	response to wounding	5	0.676
GO:0009607	response to biotic stimulus	8	0.706
GO:0009605	response to external stimulus	8	0.706
GO:0009620	response to fungus	6	0.725
GO:0006950	response to stress	9	0.917
GO:0071704	organic substance metabolic process	5	0.999

## Sheet: susceptible root profile_4
GO Term – Biological Process		Genes assigned	padj.
GO:0005975	carbohydrate metabolic process	5	0.244
GO:0044238	primary metabolic process	6	0.565
GO:0071704	organic substance metabolic process	6	0.678

## Sheet: susceptible shoot profile_1
GO Term – Biological Process		Genes assigned	padj.
GO:0006955	immune response	16	0.243
GO:0045087	innate immune response	16	0.243
GO:0006970	response to osmotic stress	10	0.284
GO:0009651	response to salt stress	10	0.284
GO:0009817	defense response to fungus, incompatible interaction	8	0.487
GO:0050832	defense response to fungus	14	0.494
GO:0009607	response to biotic stimulus	24	0.516
GO:0043207	response to external biotic stimulus	23	0.591
GO:0051707	response to other organism	23	0.591
GO:0009814	defense response, incompatible interaction	13	0.626
GO:0009605	response to external stimulus	23	0.695
GO:0098542	defense response to other organism	18	0.747
GO:0006952	defense response	22	0.926
GO:0051716	cellular response to stimulus	10	0.974
GO:0009620	response to fungus	14	0.983
GO:0005975	carbohydrate metabolic process	11	0.986
GO:0006810	transport	6	0.993
GO:0051234	establishment of localization	6	0.993
GO:0005976	polysaccharide metabolic process	5	0.995
GO:0071554	cell wall organization or biogenesis	5	0.995
GO:0000272	polysaccharide catabolic process	5	0.995
GO:0009057	macromolecule catabolic process	5	0.995
GO:0043170	macromolecule metabolic process	10	0.995
GO:0050794	regulation of cellular process	9	0.995
GO:0033554	cellular response to stress	7	0.995
GO:1901135	carbohydrate derivative metabolic process	5	0.997
GO:0009611	response to wounding	11	0.997
GO:0044260	cellular macromolecule metabolic process	7	1
GO:0050789	regulation of biological process	11	1
GO:0007154	cell communication	6	1
GO:0007165	signal transduction	5	1
GO:0044550	secondary metabolite biosynthetic process	5	1
GO:0016052	carbohydrate catabolic process	5	1
GO:0009889	regulation of biosynthetic process	5	1
GO:0042742	defense response to bacterium	5	1
GO:0044700	single organism signaling	5	1
GO:0009617	response to bacterium	8	1
GO:0019222	regulation of metabolic process	5	1
GO:0006807	nitrogen compound metabolic process	7	1
GO:0009628	response to abiotic stimulus	13	1
GO:0044767	single-organism developmental process	6	1
GO:1901564	organonitrogen compound metabolic process	6	1
GO:0006950	response to stress	25	1
GO:0048856	anatomical structure development	6	1
GO:0019748	secondary metabolic process	5	1
GO:0055114	oxidation-reduction process	10	1
GO:1901362	organic cyclic compound biosynthetic process	5	1
GO:0044248	cellular catabolic process	5	1
GO:0010035	response to inorganic substance	5	1
GO:0044711	single-organism biosynthetic process	9	1
GO:0065008	regulation of biological quality	6	1
GO:0044238	primary metabolic process	19	1
GO:0009056	catabolic process	7	1
GO:0001101	response to acid chemical	5	1
GO:0042221	response to chemical	10	1
GO:1901360	organic cyclic compound metabolic process	5	1
GO:1901575	organic substance catabolic process	5	1
GO:0071704	organic substance metabolic process	23	1
GO:0010033	response to organic substance	7	1
GO:0009058	biosynthetic process	11	1
GO:0009725	response to hormone	5	1
GO:0009719	response to endogenous stimulus	5	1
GO:1901700	response to oxygen-containing compound	5	1
GO:1901576	organic substance biosynthetic process	9	1
GO:0044249	cellular biosynthetic process	7	1
GO:0044710	single-organism metabolic process	15	1
GO:0044763	single-organism cellular process	10	1
GO:0044237	cellular metabolic process	13	1

## Sheet: susceptible shoot profile_2
GO Term – Biological Process		Genes assigned	padj.
GO:0046394	carboxylic acid biosynthetic process	5	0.09
GO:0016053	organic acid biosynthetic process	5	0.09
GO:0006629	lipid metabolic process	6	0.1
GO:0010035	response to inorganic substance	6	0.176
GO:0044283	small molecule biosynthetic process	5	0.187
GO:0019752	carboxylic acid metabolic process	5	0.187
GO:0044237	cellular metabolic process	11	0.199
GO:0006082	organic acid metabolic process	5	0.322
GO:0043436	oxoacid metabolic process	5	0.322
GO:0044249	cellular biosynthetic process	7	0.369
GO:0044767	single-organism developmental process	5	0.412
GO:0048856	anatomical structure development	5	0.474
GO:0044281	small molecule metabolic process	5	0.536
GO:0044763	single-organism cellular process	8	0.545
GO:0071704	organic substance metabolic process	12	0.563
GO:1901575	organic substance catabolic process	5	0.608
GO:0042221	response to chemical	7	0.632
GO:1901576	organic substance biosynthetic process	7	0.632
GO:1901700	response to oxygen-containing compound	5	0.658
GO:0009628	response to abiotic stimulus	7	0.68
GO:0044238	primary metabolic process	10	0.688
GO:0009056	catabolic process	5	0.798
GO:0009058	biosynthetic process	7	0.807
GO:0010033	response to organic substance	5	0.849
GO:0044711	single-organism biosynthetic process	5	0.902
GO:0009620	response to fungus	5	0.925
GO:0044710	single-organism metabolic process	7	0.964
GO:0006950	response to stress	9	0.968
GO:0043207	response to external biotic stimulus	6	0.974
GO:0051707	response to other organism	6	0.974
GO:0009605	response to external stimulus	6	0.98
GO:0009607	response to biotic stimulus	6	0.981
GO:0006952	defense response	5	0.99

## Sheet: resistant shoot profile_1
GO Term – Biological Process		Genes assigned	padj.
GO:0042546	cell wall biogenesis	5	0.322
GO:0044085	cellular component biogenesis	5	0.511
GO:0071554	cell wall organization or biogenesis	5	0.659
GO:0016043	cellular component organization	5	0.781
GO:0044255	cellular lipid metabolic process	5	0.781
GO:0044710	single-organism metabolic process	15	0.864
GO:0006629	lipid metabolic process	9	0.866
GO:0044763	single-organism cellular process	10	0.882
GO:0009653	anatomical structure morphogenesis	5	0.92
GO:0044767	single-organism developmental process	6	0.957
GO:0048856	anatomical structure development	6	0.957
GO:0055114	oxidation-reduction process	5	0.977
GO:0016042	lipid catabolic process	5	0.977
GO:0044281	small molecule metabolic process	5	0.991
GO:0044712	single-organism catabolic process	5	0.997
GO:1901575	organic substance catabolic process	5	0.999
GO:0044711	single-organism biosynthetic process	6	0.999
GO:0044238	primary metabolic process	12	0.999
GO:0044237	cellular metabolic process	8	0.999
GO:0009058	biosynthetic process	8	0.999
GO:0009056	catabolic process	5	1
GO:0006952	defense response	6	1
GO:0009607	response to biotic stimulus	5	1
GO:0071704	organic substance metabolic process	14	1
GO:1901576	organic substance biosynthetic process	6	1
GO:0006950	response to stress	6	1

## Sheet: resistant shoot profile_2
GO Term – Biological Process		Genes assigned	padj.
GO:0044237	cellular metabolic process	5	0.424
GO:0044710	single-organism metabolic process	5	0.72
GO:0044238	primary metabolic process	5	0.72
GO:0071704	organic substance metabolic process	5	0.782

## Sheet: resistant shoot profile_3
GO Term – Biological Process		Genes assigned	padj.
GO:0071704	organic substance metabolic process	5	0.53
